# Supplementary material for: A Transcription Factor Signature Can Identify the CMS4 Subtype and Stratify the Prognostic Risk of Colorectal Cancer
Source: Front Oncol. 2022 Jun 30;12:902974. doi: 10.3389/fonc.2022.902974 (PMC9280271; doi:10.3389/fonc.2022.902974)
Supplement: Supplementary file 2 [file DataSheet_2.xlsx]

## Sheet: Table S1
	Supplementary Table 1. Clinical and pathologic characteristics of all datasets.
		Training cohort		Validation cohorts
		TCGA (n=621)		ICGC-ARGO (n=351)	GSE39582 (n=565)
	Age (years)	66 (31-90)		62 (25-93)	67 (22-97)
	Gender
	female	290 (47%)		153 (44%)	255 (45%)
	male	331 (53%)		198 (56%)	310 (55%)
	Location
	left	351 (57%)		162 (46%)	341 (60%)
	right	270 (43%)		119 (34%)	224 (40%)
	unknown			70 (20%)
	Stage
	I	105 (17%)		31 (9%)	32 (6%)
	II	229 (37%)		118 (34%)	264 (47%)
	III	179 (29%)		90 (26%)	206 (36%)
	IV	88 (14%)		112 (32%)	60 (11%)
	unknown	20 (3%)			4 (1%)
	MSI status
	msi	188 (30%)		36 (10%)	74 (13%)
	mss	430 (69%)		296 (84%)	444 (78%)
	unknown			19 (5%)	47 (8%)
	BRAF
	wild			122 (35%)	460 (81%)
	mut			10 (3%)	51 (9%)
	unknown			219 (62%)	54 (10%)
	Subtype
	CMS1	68 (11%)		39 (11%)	91 (16%)
	CMS2	207 (33%)		96 (27%)	232 (41%)
	CMS3	64 (10%)		56 (16%)	69 (12%)
	CMS4	117 (19%)		88 (25%)	126 (22%)
	unknown	165 (27%)		72 (21%)	47 (8%)
	Median RFS, months (±SE)	19 (±0.96)		57 (±1.44)	43 (±1.71)
	Median OS, months (±SE)	22 (±1.01)		60 (±1.31)	51 (±1.63)

## Sheet: Table S2
	Supplementary Table 2. Univariate and multivariate analysis of TF signature and clinicopathological factors.
		Pooled validation cohorts
		Univariate		Multivariate
		HR (95% CI)	P	HR (95% CI)	P
	Gender (male vs. female)	1.35 (1.07-1.71)	0.01	1.42 (1.10-1.83)	0.006
	Location (left vs. right)	0.87 (0.69-1.11)	0.26	0.73 (0.57-0.94)	0.01
	MSI (msi vs. mss)	1.64 (1.07-2.51)	0.001	1.70 (1.08-2.71)	0.02
	Stage (I&II vs. III&IV)	2.56 (2.01-3.26)	2.91e-14	2.27 (1.74-2.98)	2.24e-09
	Panel (high vs low risk)	1.88 (1.49-2.38)	1.29e-07	1.72 (1.33-2.21)	3.25e-05

## Sheet: Table S3
	Supplemental Table 3. Master regulated analysis results.
	Regulator	Regulon Size	P-value
	MEIS3	414	9e-07
	SNAI1	150	6.9e-05
	KLF17	322	0.0011
	BARX1	223	0.0019
	ZNF532	645	0.0018
	HEYL	353	0.0082
	FOXL2	599	0.022
	LHX6	77	0.041
	MEIS2	238	0.047
	HLX	731	0.057
	TBX5	517	0.071
	TCF23	466	0.076
	ZNF676	358	0.075
	HOXD9	35	0.11
	SIX4	60	0.14
	ZBTB46	106	0.14
	OSR1	23	0.18
	DBX2	274	0.2
	HOXD11	35	0.33
	ZNF385A	85	0.32
	BCL6	29	1
	CPEB1	376	0.63
	EBF4	42	1
	FOXC1	17	1
	FOXS1	38	1
	HEY2	27	1
	HOXC4	31	1
	HOXC6	17	1
	HOXD10	186	0.77
	KCNIP3	34	0.69
	KLF2	33	0.68
	KLF8	172	1
	LYL1	227	0.99
	NFATC1	268	0.56
	NFATC4	20	1
	PHF21A	55	0.85
	POU2F2	262	0.9
	POU6F1	57	1
	SOX15	69	0.68
	SOX17	66	0.9
	SOX18	26	0.59
	TBX1	80	0.51
	TCF7L1	286	0.94
	TP63	204	0.98
	ZBTB16	285	0.5
	ZNF154	287	0.65
	ZNF362	43	0.77
	ZNF467	46	1
	ZNF470	69	0.91
	ZNF512B	230	0.67
	ZNF618	35	0.7

## Sheet: Table S4
	Supplemental Table 4. Patients risk stratification
	Cohort	ID	Relapse	RFS	Dead	OS	Score	Groups
	TCGA	TCGA-3L-AA1B	0	15.8333	0	15.8333	-0.240705	low-risk
	TCGA	TCGA-4N-A93T	0	4.86667	0	4.86667	-0.751313	low-risk
	TCGA	TCGA-4T-AA8H	0	12.8333	0	12.8333	-0.234109	low-risk
	TCGA	TCGA-5M-AAT4	1	1.63333	1	1.63333	0.172435	high-risk
	TCGA	TCGA-5M-AAT6	1	7.3	1	9.66667	1.35262	high-risk
	TCGA	TCGA-5M-AATE	1	27	0	40	-0.0781314	high-risk
	TCGA	TCGA-A6-2675	0	44.0333	0	44.0333	0.369659	high-risk
	TCGA	TCGA-A6-2682	1	12.7	1	14.1333	0.123105	high-risk
	TCGA	TCGA-A6-2684	1	32.5333	0	37.5667	0.583942	high-risk
	TCGA	TCGA-A6-2685	1	31.6	0	37.7667	0.0735068	high-risk
	TCGA	TCGA-A6-2686	0	37.5333	1	37.5333	-0.0784194	high-risk
	TCGA	TCGA-A6-4105	1	12.1333	1	14.7333	0.0808069	high-risk
	TCGA	TCGA-A6-5656	0	33.3667	0	33.3667	-0.433442	low-risk
	TCGA	TCGA-A6-5657	0	32.0667	0	32.0667	0.327731	high-risk
	TCGA	TCGA-A6-5659	0	30.8667	0	30.8667	-0.108345	high-risk
	TCGA	TCGA-A6-5660	0	29.6	0	29.6	-0.150889	low-risk
	TCGA	TCGA-A6-5661	0	34	0	34	-0.372226	low-risk
	TCGA	TCGA-A6-5662	1	16.5	0	23.9333	-0.121404	high-risk
	TCGA	TCGA-A6-5664	1	6.1	0	22.4	-0.0383609	high-risk
	TCGA	TCGA-A6-5665	1	17.6333	0	22.3667	-1.0516	low-risk
	TCGA	TCGA-A6-5666	1	16.9667	0	33.1667	0.00442744	high-risk
	TCGA	TCGA-A6-5667	0	29.5667	0	29.5667	-0.123205	high-risk
	TCGA	TCGA-A6-6137	0	27.4667	0	27.4667	0.100623	high-risk
	TCGA	TCGA-A6-6138	0	22.8333	0	22.8333	-0.396716	low-risk
	TCGA	TCGA-A6-6140	0	24.4667	0	24.4667	-0.96608	low-risk
	TCGA	TCGA-A6-6141	0	8.5	0	8.5	-0.373427	low-risk
	TCGA	TCGA-A6-6142	1	21.8	0	25.4333	0.79831	high-risk
	TCGA	TCGA-A6-6648	1	22.8667	0	25.5333	0.511878	high-risk
	TCGA	TCGA-A6-6649	0	24.5	0	24.5	0.0915218	high-risk
	TCGA	TCGA-A6-6650	0	20.9	0	20.9	0.0331363	high-risk
	TCGA	TCGA-A6-6651	0	22.0667	0	22.0667	0.60953	high-risk
	TCGA	TCGA-A6-6652	0	25.0333	0	25.0333	-0.874633	low-risk
	TCGA	TCGA-A6-6653	0	24.7333	0	24.7333	-0.0761965	high-risk
	TCGA	TCGA-A6-6654	0	24.2	0	24.2	0.535686	high-risk
	TCGA	TCGA-A6-6780	0	20.4	0	20.4	-0.280832	low-risk
	TCGA	TCGA-A6-6781	0	19.9333	0	19.9333	1.28609	high-risk
	TCGA	TCGA-A6-6782	0	20.5667	0	20.5667	0.810501	high-risk
	TCGA	TCGA-A6-A565	1	10.0333	1	16.4667	0.693246	high-risk
	TCGA	TCGA-A6-A566	1	8.56667	1	25.2667	0.770945	high-risk
	TCGA	TCGA-A6-A567	1	20.4	1	62.7	-0.443823	low-risk
	TCGA	TCGA-A6-A56B	1	55.9333	1	57.0333	-0.120749	high-risk
	TCGA	TCGA-A6-A5ZU	0	9.76667	0	9.76667	0.325748	high-risk
	TCGA	TCGA-AA-3489	1	7.13333	1	7.13333	0.734073	high-risk
	TCGA	TCGA-AA-3492	0	3.06667	1	3.06667	-0.79638	low-risk
	TCGA	TCGA-AA-3495	0	37.5667	0	37.5667	-0.476885	low-risk
	TCGA	TCGA-AA-3496	0	1.03333	0	1.03333	0.856057	high-risk
	TCGA	TCGA-AA-3502	0	35.5	0	35.5	-0.967719	low-risk
	TCGA	TCGA-AA-3506	0	58.8333	0	58.8333	-0.199271	low-risk
	TCGA	TCGA-AA-3509	0	63.8333	0	63.8333	-0.143212	high-risk
	TCGA	TCGA-AA-3511	1	1.96667	0	7.06667	0.0226089	high-risk
	TCGA	TCGA-AA-3526	0	19.3333	0	19.3333	-0.259959	low-risk
	TCGA	TCGA-AA-3655	0	61.8667	0	61.8667	0.245196	high-risk
	TCGA	TCGA-AA-3660	0	79.1667	0	79.1667	-0.233604	low-risk
	TCGA	TCGA-AA-3662	0	6.13333	0	6.13333	-0.504879	low-risk
	TCGA	TCGA-AA-3663	0	7.06667	0	7.06667	-0.351055	low-risk
	TCGA	TCGA-AA-3675	0	47.7	0	47.7	-0.473065	low-risk
	TCGA	TCGA-AA-3685	0	37.5667	0	37.5667	-0.581841	low-risk
	TCGA	TCGA-AA-3697	0	86.2333	0	86.2333	-0.370812	low-risk
	TCGA	TCGA-AA-3712	0	0	0	0	-0.102046	high-risk
	TCGA	TCGA-AA-3713	0	19.3	0	19.3	-0.364092	low-risk
	TCGA	TCGA-AA-A01P	1	25.4	1	38.6	-0.00526006	high-risk
	TCGA	TCGA-AA-A01X	1	26.3667	0	26.3667	-0.164115	low-risk
	TCGA	TCGA-AA-A01Z	1	37.5333	0	37.5333	-0.842149	low-risk
	TCGA	TCGA-AA-A02K	1	10.2	1	14.2	-0.731673	low-risk
	TCGA	TCGA-AA-A02Y	0	40.5333	0	40.5333	-1.60356	low-risk
	TCGA	TCGA-AD-5900	0	12.3333	0	12.3333	-0.674235	low-risk
	TCGA	TCGA-AD-6548	0	21.6667	0	21.6667	0.0819717	high-risk
	TCGA	TCGA-AD-6888	1	11.4333	1	15.7333	-0.791386	low-risk
	TCGA	TCGA-AD-6889	1	50.5333	1	84.4	-0.541486	low-risk
	TCGA	TCGA-AD-6890	0	24.8667	0	24.8667	0.274319	high-risk
	TCGA	TCGA-AD-6895	0	25.4333	0	25.4333	0.221754	high-risk
	TCGA	TCGA-AD-6899	0	5.86667	1	5.86667	0.415517	high-risk
	TCGA	TCGA-AD-6901	1	15.6	1	22.7333	0.0960162	high-risk
	TCGA	TCGA-AD-6963	0	27.8	0	27.8	-0.822549	low-risk
	TCGA	TCGA-AD-6964	1	10.8333	1	11.0333	0.802698	high-risk
	TCGA	TCGA-AD-6965	1	21.6	0	26.8333	0.104898	high-risk
	TCGA	TCGA-AD-A5EJ	0	0	0	0	-0.603812	low-risk
	TCGA	TCGA-AD-A5EK	0	16.6667	0	16.6667	-0.475587	low-risk
	TCGA	TCGA-AM-5820	0	0.466667	0	0.466667	0.428243	high-risk
	TCGA	TCGA-AM-5821	0	0.933333	0	0.933333	0.450747	high-risk
	TCGA	TCGA-AU-3779	0	14.7	0	14.7	-0.288803	low-risk
	TCGA	TCGA-AU-6004	0	27.4667	0	27.4667	0.0764435	high-risk
	TCGA	TCGA-AY-5543	0	33.4667	0	33.4667	-0.800148	low-risk
	TCGA	TCGA-AY-6196	0	0.2	0	0.2	0.849685	high-risk
	TCGA	TCGA-AY-6197	0	21.7333	0	21.7333	-0.0893402	high-risk
	TCGA	TCGA-AY-6386	0	18.0667	0	18.0667	-0.367751	low-risk
	TCGA	TCGA-AY-A54L	1	13.2	0	17.5	-0.422613	low-risk
	TCGA	TCGA-AY-A69D	0	18.1	0	18.1	0.125725	high-risk
	TCGA	TCGA-AY-A71X	0	19.6	0	19.6	-0.865031	low-risk
	TCGA	TCGA-AY-A8YK	0	19.1	0	19.1	-0.574551	low-risk
	TCGA	TCGA-AZ-4313	0	77	0	77	-0.990894	low-risk
	TCGA	TCGA-AZ-4315	0	59.2	0	59.2	-0.322412	low-risk
	TCGA	TCGA-AZ-4323	1	1.43333	1	1.43333	1.40191	high-risk
	TCGA	TCGA-AZ-4614	1	5.73333	1	5.73333	-0.0515199	high-risk
	TCGA	TCGA-AZ-4615	1	22.9333	0	33.4	0.00569145	high-risk
	TCGA	TCGA-AZ-4616	1	5.2	1	5.2	0.409043	high-risk
	TCGA	TCGA-AZ-4682	1	22.6667	1	22.6667	-0.426792	low-risk
	TCGA	TCGA-AZ-4684	1	13.7	0	65.9	0.0365739	high-risk
	TCGA	TCGA-AZ-5403	1	10.1333	1	63.6667	-0.106049	high-risk
	TCGA	TCGA-AZ-5407	0	89.4333	0	89.4333	-0.617671	low-risk
	TCGA	TCGA-AZ-6598	0	50.1	1	50.1	-0.470572	low-risk
	TCGA	TCGA-AZ-6599	0	6.86667	1	6.86667	-0.0130669	high-risk
	TCGA	TCGA-AZ-6600	1	12.2667	1	12.2667	0.439466	high-risk
	TCGA	TCGA-AZ-6601	1	75.6667	1	101.4	0.495428	high-risk
	TCGA	TCGA-AZ-6603	0	29.9667	1	29.9667	-0.0735553	high-risk
	TCGA	TCGA-AZ-6605	0	5.3	1	5.3	0.461761	high-risk
	TCGA	TCGA-AZ-6606	1	11.9	1	11.9	-0.0387357	high-risk
	TCGA	TCGA-AZ-6607	1	3.23333	1	3.23333	0.698204	high-risk
	TCGA	TCGA-AZ-6608	0	1.96667	NA	1.96667	-0.193162	low-risk
	TCGA	TCGA-CA-5254	0	12.8667	0	12.8667	-0.238639	low-risk
	TCGA	TCGA-CA-5255	0	12.5333	0	12.5333	-0.401727	low-risk
	TCGA	TCGA-CA-5256	0	12.6333	0	12.6333	-1.29302	low-risk
	TCGA	TCGA-CA-5796	0	12.5667	0	12.5667	-0.708756	low-risk
	TCGA	TCGA-CA-5797	0	12.7667	0	12.7667	-0.137442	high-risk
	TCGA	TCGA-CA-6715	0	12.7667	0	12.7667	-0.089235	high-risk
	TCGA	TCGA-CA-6716	0	12.3667	0	12.3667	0.113975	high-risk
	TCGA	TCGA-CA-6717	0	12.9333	0	12.9333	0.441341	high-risk
	TCGA	TCGA-CA-6718	1	6.9	1	10.2	0.491421	high-risk
	TCGA	TCGA-CA-6719	1	11.8	0	14.5	0.872003	high-risk
	TCGA	TCGA-CK-4947	1	0.7	0	17.8	0.106287	high-risk
	TCGA	TCGA-CK-4948	0	150.067	0	150.067	-0.0590055	high-risk
	TCGA	TCGA-CK-4950	0	86.6333	0	86.6333	-0.355392	low-risk
	TCGA	TCGA-CK-4951	1	16	1	71.1333	0.392593	high-risk
	TCGA	TCGA-CK-4952	0	15.8333	0	15.8333	-0.273569	low-risk
	TCGA	TCGA-CK-5912	0	49.7667	1	49.7667	0.155681	high-risk
	TCGA	TCGA-CK-5913	0	52.0333	0	52.0333	0.205047	high-risk
	TCGA	TCGA-CK-5914	0	22.3	0	22.3	-0.383768	low-risk
	TCGA	TCGA-CK-5915	0	0	0	0	0.342777	high-risk
	TCGA	TCGA-CK-5916	1	9.73333	1	21.4333	-0.0157846	high-risk
	TCGA	TCGA-CK-6746	0	0	0	0	-0.82171	low-risk
	TCGA	TCGA-CK-6747	0	84.1	0	84.1	-0.0197318	high-risk
	TCGA	TCGA-CK-6748	0	2.03333	0	2.03333	0.26172	high-risk
	TCGA	TCGA-CK-6751	0	126	0	126	-0.0381979	high-risk
	TCGA	TCGA-CM-4743	0	23.3667	0	23.3667	0.0288645	high-risk
	TCGA	TCGA-CM-4744	0	20.3	0	20.3	-1.46591	low-risk
	TCGA	TCGA-CM-4747	0	25.3667	0	25.3667	-0.52859	low-risk
	TCGA	TCGA-CM-4751	0	27.4	0	27.4	0.123516	high-risk
	TCGA	TCGA-CM-5344	0	22.3333	0	22.3333	0.616062	high-risk
	TCGA	TCGA-CM-5348	0	23.3	0	23.3	0.352324	high-risk
	TCGA	TCGA-CM-5349	0	30.5	0	30.5	0.0515734	high-risk
	TCGA	TCGA-CM-5860	0	32.4667	0	32.4667	-0.413591	low-risk
	TCGA	TCGA-CM-5861	1	11.1667	0	15.2333	-0.209714	low-risk
	TCGA	TCGA-CM-5862	1	1.03333	1	5.1	-0.0133004	high-risk
	TCGA	TCGA-CM-5863	0	15.2333	0	15.2333	-0.0957473	high-risk
	TCGA	TCGA-CM-5864	0	15.2333	0	15.2333	-0.815735	low-risk
	TCGA	TCGA-CM-5868	0	17.2667	0	17.2667	0.355245	high-risk
	TCGA	TCGA-CM-6161	0	15.2333	0	15.2333	-0.309641	low-risk
	TCGA	TCGA-CM-6162	0	12.1667	0	12.1667	0.740289	high-risk
	TCGA	TCGA-CM-6163	0	14.2333	0	14.2333	-0.109952	high-risk
	TCGA	TCGA-CM-6164	0	29.4333	0	29.4333	0.799026	high-risk
	TCGA	TCGA-CM-6165	0	16.2667	0	16.2667	-0.0416287	high-risk
	TCGA	TCGA-CM-6166	0	22.3	0	22.3	0.103117	high-risk
	TCGA	TCGA-CM-6167	0	15.2	0	15.2	0.628841	high-risk
	TCGA	TCGA-CM-6168	0	13.1667	0	13.1667	0.659831	high-risk
	TCGA	TCGA-CM-6169	0	13.2	0	13.2	0.367977	high-risk
	TCGA	TCGA-CM-6170	0	15.2333	0	15.2333	0.350376	high-risk
	TCGA	TCGA-CM-6171	0	14.2333	0	14.2333	-0.370334	low-risk
	TCGA	TCGA-CM-6172	0	11.1667	0	11.1667	0.0925247	high-risk
	TCGA	TCGA-CM-6674	0	13.1333	0	13.1333	-0.315451	low-risk
	TCGA	TCGA-CM-6675	1	11.2333	0	13.2333	-0.355678	low-risk
	TCGA	TCGA-CM-6676	0	11.2333	0	11.2333	0.307112	high-risk
	TCGA	TCGA-CM-6677	0	11.2333	0	11.2333	0.145943	high-risk
	TCGA	TCGA-CM-6678	1	0	0	11.1667	-0.301731	low-risk
	TCGA	TCGA-CM-6679	0	10.2	0	10.2	-0.192957	low-risk
	TCGA	TCGA-CM-6680	0	12.2	0	12.2	0.414395	high-risk
	TCGA	TCGA-D5-5537	1	24.0667	1	46.0333	0.0449178	high-risk
	TCGA	TCGA-D5-5538	1	33.5667	1	55.3667	-0.173035	low-risk
	TCGA	TCGA-D5-5539	1	19.3	0	19.8667	0.474917	high-risk
	TCGA	TCGA-D5-5540	0	56.8667	0	56.8667	-0.741891	low-risk
	TCGA	TCGA-D5-5541	0	56.7	0	56.7	0.00469862	high-risk
	TCGA	TCGA-D5-6529	1	12.8667	0	20.4667	-0.0333126	high-risk
	TCGA	TCGA-D5-6530	0	20.7	0	20.7	-1.00218	low-risk
	TCGA	TCGA-D5-6531	0	18	0	18	0.157818	high-risk
	TCGA	TCGA-D5-6532	0	18.5	0	18.5	-0.153694	low-risk
	TCGA	TCGA-D5-6533	0	25.8333	0	25.8333	0.510948	high-risk
	TCGA	TCGA-D5-6534	0	43.8667	0	43.8667	0.568768	high-risk
	TCGA	TCGA-D5-6535	0	15.3333	0	15.3333	-0.114812	high-risk
	TCGA	TCGA-D5-6536	1	16.4333	0	18.1	0.293192	high-risk
	TCGA	TCGA-D5-6537	1	4.1	1	4.86667	-0.405096	low-risk
	TCGA	TCGA-D5-6538	0	17.3667	0	17.3667	0.652916	high-risk
	TCGA	TCGA-D5-6539	0	12.6667	0	12.6667	-0.489674	low-risk
	TCGA	TCGA-D5-6540	0	16.3667	0	16.3667	0.052916	high-risk
	TCGA	TCGA-D5-6541	0	15.8	0	15.8	0.423478	high-risk
	TCGA	TCGA-D5-6898	0	7.63333	0	7.63333	0.983669	high-risk
	TCGA	TCGA-D5-6920	0	12.5667	0	12.5667	-0.323504	low-risk
	TCGA	TCGA-D5-6922	0	10.2667	0	10.2667	0.607772	high-risk
	TCGA	TCGA-D5-6923	0	12.6	0	12.6	0.394989	high-risk
	TCGA	TCGA-D5-6924	0	14.5	0	14.5	-0.282377	low-risk
	TCGA	TCGA-D5-6926	0	9.16667	0	9.16667	0.0830817	high-risk
	TCGA	TCGA-D5-6927	0	9.56667	0	9.56667	0.219247	high-risk
	TCGA	TCGA-D5-6928	0	11.8	0	11.8	-0.195677	low-risk
	TCGA	TCGA-D5-6929	0	13.6	0	13.6	-0.395824	low-risk
	TCGA	TCGA-D5-6930	0	13.5333	0	13.5333	0.0498498	high-risk
	TCGA	TCGA-D5-6931	0	12.1667	0	12.1667	-0.0196439	high-risk
	TCGA	TCGA-D5-6932	0	11.5333	0	11.5333	0.594366	high-risk
	TCGA	TCGA-D5-7000	0	10.4	0	10.4	-0.230082	low-risk
	TCGA	TCGA-DM-A0X9	0	121.367	0	121.367	-0.505727	low-risk
	TCGA	TCGA-DM-A0XD	1	16.1333	NA	24.7667	-0.999701	low-risk
	TCGA	TCGA-DM-A0XF	0	38.7333	NA	38.7333	-0.58414	low-risk
	TCGA	TCGA-DM-A1D0	0	132.467	0	132.467	-0.977624	low-risk
	TCGA	TCGA-DM-A1D4	1	64	NA	94.0333	-0.55409	low-risk
	TCGA	TCGA-DM-A1D6	0	50.6	NA	50.6	-0.803569	low-risk
	TCGA	TCGA-DM-A1D7	1	2.66667	NA	13.5	-0.456397	low-risk
	TCGA	TCGA-DM-A1D8	0	12.7667	NA	12.7667	-0.458524	low-risk
	TCGA	TCGA-DM-A1D9	0	142.333	0	142.333	-0.867222	low-risk
	TCGA	TCGA-DM-A1DA	0	7.6	NA	7.6	-0.573268	low-risk
	TCGA	TCGA-DM-A1DB	0	44.9333	NA	44.9333	-0.392495	low-risk
	TCGA	TCGA-DM-A1HA	0	133.333	0	133.333	0.0874641	high-risk
	TCGA	TCGA-DM-A1HB	0	137.533	0	137.533	-0.681452	low-risk
	TCGA	TCGA-DM-A280	0	7.86667	NA	7.86667	-0.436652	low-risk
	TCGA	TCGA-DM-A282	0	141.1	0	141.1	-0.748384	low-risk
	TCGA	TCGA-DM-A285	0	5.96667	NA	5.96667	0.386504	high-risk
	TCGA	TCGA-DM-A288	1	10.6667	NA	14.2333	-0.507426	low-risk
	TCGA	TCGA-DM-A28A	0	26.8333	NA	26.8333	0.201183	high-risk
	TCGA	TCGA-DM-A28C	1	64.3	NA	82.5	-0.127089	high-risk
	TCGA	TCGA-DM-A28E	0	121.6	0	121.6	-1.02874	low-risk
	TCGA	TCGA-DM-A28F	0	36.4667	NA	36.4667	-0.504589	low-risk
	TCGA	TCGA-DM-A28G	0	61.6333	NA	61.6333	-0.56945	low-risk
	TCGA	TCGA-DM-A28H	1	16.1333	0	118.7	-0.012409	high-risk
	TCGA	TCGA-DM-A28K	0	99.6	0	99.6	-0.359448	low-risk
	TCGA	TCGA-DM-A28M	0	96.5	0	96.5	-0.529445	low-risk
	TCGA	TCGA-F4-6459	0	8.73333	1	8.73333	1.10795	high-risk
	TCGA	TCGA-F4-6460	1	10.4333	1	32.4	0.212569	high-risk
	TCGA	TCGA-F4-6461	1	9.6	1	11.2667	0.435187	high-risk
	TCGA	TCGA-F4-6463	0	36.2333	0	36.2333	0.300073	high-risk
	TCGA	TCGA-F4-6569	0	36.2333	0	36.2333	0.829097	high-risk
	TCGA	TCGA-F4-6570	0	6.26667	1	6.26667	0.81328	high-risk
	TCGA	TCGA-F4-6703	0	48.5333	0	48.5333	0.497986	high-risk
	TCGA	TCGA-F4-6704	0	1.56667	0	1.56667	0.440299	high-risk
	TCGA	TCGA-F4-6805	0	34.9	0	34.9	0.223807	high-risk
	TCGA	TCGA-F4-6806	1	11.2	0	42	-0.146893	low-risk
	TCGA	TCGA-F4-6807	0	43.6333	0	43.6333	0.403656	high-risk
	TCGA	TCGA-F4-6808	0	34.1333	0	34.1333	-0.53898	low-risk
	TCGA	TCGA-F4-6809	1	13.4333	1	13.4333	0.53105	high-risk
	TCGA	TCGA-F4-6854	0	0.533333	0	0.533333	-0.0681678	high-risk
	TCGA	TCGA-F4-6855	0	48.0667	0	48.0667	-0.131521	high-risk
	TCGA	TCGA-F4-6856	0	35.8	0	35.8	-0.0851095	high-risk
	TCGA	TCGA-G4-6293	0	135.033	0	135.033	-0.420273	low-risk
	TCGA	TCGA-G4-6294	1	17.2333	1	28.6	-0.832194	low-risk
	TCGA	TCGA-G4-6295	0	8.46667	0	8.46667	-0.608066	low-risk
	TCGA	TCGA-G4-6297	1	14.6333	0	83.5333	0.64287	high-risk
	TCGA	TCGA-G4-6298	1	9.7	1	23.8333	-0.419938	low-risk
	TCGA	TCGA-G4-6299	0	75.6	0	75.6	0.350482	high-risk
	TCGA	TCGA-G4-6302	0	68.2333	1	68.2333	0.683297	high-risk
	TCGA	TCGA-G4-6303	1	29.0667	1	66.7667	0.33041	high-risk
	TCGA	TCGA-G4-6304	1	28.6333	0	54.3667	-0.0201315	high-risk
	TCGA	TCGA-G4-6306	0	45.3	0	45.3	-1.17152	low-risk
	TCGA	TCGA-G4-6307	0	55.8	0	55.8	-0.452172	low-risk
	TCGA	TCGA-G4-6309	1	72.5333	0	86.6667	-0.836832	low-risk
	TCGA	TCGA-G4-6310	0	64.5	0	64.5	-0.412354	low-risk
	TCGA	TCGA-G4-6311	0	39.9667	0	39.9667	0.176811	high-risk
	TCGA	TCGA-G4-6314	1	1.26667	0	36.4333	0.0214282	high-risk
	TCGA	TCGA-G4-6315	0	62.7667	0	62.7667	-0.368392	low-risk
	TCGA	TCGA-G4-6317	1	19.7333	0	36.5	-0.605604	low-risk
	TCGA	TCGA-G4-6320	0	26.8	0	26.8	-0.367079	low-risk
	TCGA	TCGA-G4-6321	0	22.4	0	22.4	-0.565072	low-risk
	TCGA	TCGA-G4-6322	1	26.3	0	26.4	-0.262425	low-risk
	TCGA	TCGA-G4-6323	0	13.9667	0	13.9667	-0.31173	low-risk
	TCGA	TCGA-G4-6586	0	36.3	0	36.3	-0.650999	low-risk
	TCGA	TCGA-G4-6588	0	26.5333	0	26.5333	-0.426121	low-risk
	TCGA	TCGA-G4-6625	1	85.4667	0	93.0667	0.00866326	high-risk
	TCGA	TCGA-G4-6626	0	47.4	1	47.4	-0.363924	low-risk
	TCGA	TCGA-G4-6627	1	33.4333	0	75.8333	0.341827	high-risk
	TCGA	TCGA-G4-6628	0	80.8	0	80.8	-0.170214	low-risk
	TCGA	TCGA-NH-A50T	0	18.4333	0	18.4333	-1.00846	low-risk
	TCGA	TCGA-NH-A50U	1	9.2	1	11.1333	0.373032	high-risk
	TCGA	TCGA-NH-A50V	0	19.6	0	19.6	-0.142275	high-risk
	TCGA	TCGA-NH-A5IV	0	19.6	0	19.6	0.12484	high-risk
	TCGA	TCGA-NH-A6GA	1	0.2	1	10.0667	-0.322691	low-risk
	TCGA	TCGA-NH-A6GB	0	15.8667	0	15.8667	-0.608808	low-risk
	TCGA	TCGA-NH-A6GC	0	12.9667	0	12.9667	-0.920025	low-risk
	TCGA	TCGA-NH-A8F7	0	18.1	0	18.1	-0.514779	low-risk
	TCGA	TCGA-NH-A8F8	1	17.0333	1	17.0333	0.256854	high-risk
	TCGA	TCGA-QG-A5YV	0	43.3667	0	43.3667	-0.704947	low-risk
	TCGA	TCGA-QG-A5YW	0	29.8667	0	29.8667	-0.0561962	high-risk
	TCGA	TCGA-QG-A5YX	0	33.4333	0	33.4333	-0.619944	low-risk
	TCGA	TCGA-QG-A5Z1	0	8.53333	1	8.53333	1.00616	high-risk
	TCGA	TCGA-QG-A5Z2	0	31.7333	0	31.7333	-0.385785	low-risk
	TCGA	TCGA-QL-A97D	0	22.2	0	22.2	-0.695894	low-risk
	TCGA	TCGA-RU-A8FL	1	8.53333	0	39.2333	-0.846752	low-risk
	TCGA	TCGA-SS-A7HO	1	16.8667	0	60.9667	-0.0529808	high-risk
	TCGA	TCGA-T9-A92H	1	2.7	0	12.0667	-0.289737	low-risk
	TCGA	TCGA-WS-AB45	0	71	0	71	1.08848	high-risk
	TCGA	TCGA-AF-2687	1	42.2333	0	47.5667	0.618709	high-risk
	TCGA	TCGA-AF-2690	0	17.4667	1	17.4667	0.855837	high-risk
	TCGA	TCGA-AF-2693	0	38.5	0	38.5	0.893049	high-risk
	TCGA	TCGA-AF-3911	1	23.1667	0	38.2667	-0.204965	low-risk
	TCGA	TCGA-AF-4110	0	30.4	0	30.4	0.0489982	high-risk
	TCGA	TCGA-AF-5654	0	17.0667	1	17.0667	-0.0784617	high-risk
	TCGA	TCGA-AF-6136	1	6.63333	0	24.7	-0.93549	low-risk
	TCGA	TCGA-AF-6655	0	20.3	0	20.3	-0.0708469	high-risk
	TCGA	TCGA-AF-6672	1	9.3	0	24.9333	-0.126441	high-risk
	TCGA	TCGA-AF-A56K	1	40.5667	0	87.8333	0.249583	high-risk
	TCGA	TCGA-AF-A56L	0	66.9	0	66.9	0.0264054	high-risk
	TCGA	TCGA-AF-A56N	0	12	0	12	0.151626	high-risk
	TCGA	TCGA-AG-3591	0	34.5	0	34.5	-0.550153	low-risk
	TCGA	TCGA-AG-3592	0	34.5	0	34.5	-0.193372	low-risk
	TCGA	TCGA-AG-3725	0	21.2667	0	21.2667	-0.887854	low-risk
	TCGA	TCGA-AG-3731	0	37.5333	0	37.5333	0.684419	high-risk
	TCGA	TCGA-AG-3732	0	33.4333	0	33.4333	-0.399212	low-risk
	TCGA	TCGA-AG-3742	0	1	0	1	0.154536	high-risk
	TCGA	TCGA-AG-3902	0	32.4667	0	32.4667	-0.906827	low-risk
	TCGA	TCGA-AG-4021	1	0	1	4.03333	0.662829	high-risk
	TCGA	TCGA-AG-4022	0	46.6667	0	46.6667	-0.372375	low-risk
	TCGA	TCGA-AH-6544	0	39.1	0	39.1	-1.01149	low-risk
	TCGA	TCGA-AH-6547	0	2.53333	1	2.53333	-0.15071	low-risk
	TCGA	TCGA-AH-6549	0	17.7333	0	17.7333	0.2277	high-risk
	TCGA	TCGA-AH-6643	1	34.2	1	43.8	0.221006	high-risk
	TCGA	TCGA-AH-6644	0	27.9333	0	27.9333	0.306801	high-risk
	TCGA	TCGA-AH-6897	0	26.8	0	26.8	-0.25397	low-risk
	TCGA	TCGA-AH-6903	0	19.7333	0	19.7333	-0.463552	low-risk
	TCGA	TCGA-BM-6198	0	21.5333	0	21.5333	-0.636596	low-risk
	TCGA	TCGA-CI-6619	0	6.13333	0	6.13333	-0.160384	low-risk
	TCGA	TCGA-CI-6620	1	3	0	33.6333	0.473698	high-risk
	TCGA	TCGA-CI-6621	0	13.9667	0	13.9667	0.0904882	high-risk
	TCGA	TCGA-CI-6622	0	45.4	0	45.4	0.206389	high-risk
	TCGA	TCGA-CI-6623	0	48.1	0	48.1	-0.103053	high-risk
	TCGA	TCGA-CI-6624	0	48.8667	0	48.8667	-0.168255	low-risk
	TCGA	TCGA-CL-4957	0	14.1667	0	14.1667	-0.00154943	high-risk
	TCGA	TCGA-CL-5917	0	79.2	0	79.2	0.0238669	high-risk
	TCGA	TCGA-CL-5918	0	7.26667	0	7.26667	-0.810547	low-risk
	TCGA	TCGA-DC-4745	0	21.3	0	21.3	-0.168508	low-risk
	TCGA	TCGA-DC-4749	0	25.4	0	25.4	-0.541815	low-risk
	TCGA	TCGA-DC-5337	0	26.4	0	26.4	-1.02194	low-risk
	TCGA	TCGA-DC-5869	0	31.4333	0	31.4333	0.00283297	high-risk
	TCGA	TCGA-DC-6154	0	12.1667	0	12.1667	1.03452	high-risk
	TCGA	TCGA-DC-6155	0	14.1667	0	14.1667	-0.998913	low-risk
	TCGA	TCGA-DC-6156	1	1	0	31.4333	1.38004	high-risk
	TCGA	TCGA-DC-6157	0	52.7	0	52.7	-0.286094	low-risk
	TCGA	TCGA-DC-6158	0	11.1333	1	11.1333	0.0263826	high-risk
	TCGA	TCGA-DC-6160	0	44.6333	0	44.6333	0.197123	high-risk
	TCGA	TCGA-DC-6681	0	26.3333	0	26.3333	0.673443	high-risk
	TCGA	TCGA-DC-6682	0	25.4	0	25.4	0.890682	high-risk
	TCGA	TCGA-DC-6683	0	25.4	0	25.4	-0.144581	low-risk
	TCGA	TCGA-DT-5265	0	12.8	0	12.8	0.107528	high-risk
	TCGA	TCGA-DY-A0XA	0	128.2	0	128.2	0.0833238	high-risk
	TCGA	TCGA-DY-A1DC	1	21	NA	41.9333	-0.211128	low-risk
	TCGA	TCGA-DY-A1DD	0	58.0333	NA	58.0333	-0.816916	low-risk
	TCGA	TCGA-DY-A1DE	1	110.533	0	131.067	0.319653	high-risk
	TCGA	TCGA-DY-A1DF	0	24.4667	NA	24.4667	-0.762126	low-risk
	TCGA	TCGA-DY-A1DG	1	19.7333	NA	52.2	-0.811024	low-risk
	TCGA	TCGA-DY-A1H8	0	33.0667	NA	33.0667	-0.901408	low-risk
	TCGA	TCGA-EF-5830	0	3.53333	0	3.53333	-0.178458	low-risk
	TCGA	TCGA-EF-5831	0	4.23333	0	4.23333	0.0171855	high-risk
	TCGA	TCGA-EI-6506	0	20.8333	0	20.8333	0.0539336	high-risk
	TCGA	TCGA-EI-6507	0	20.2333	0	20.2333	0.548677	high-risk
	TCGA	TCGA-EI-6508	0	21.2	0	21.2	-0.147832	low-risk
	TCGA	TCGA-EI-6509	1	3	0	17.2333	0.350223	high-risk
	TCGA	TCGA-EI-6510	0	18.5333	0	18.5333	-0.430893	low-risk
	TCGA	TCGA-EI-6511	0	16.0667	0	16.0667	-0.167429	low-risk
	TCGA	TCGA-EI-6512	0	17.9333	0	17.9333	-0.435634	low-risk
	TCGA	TCGA-EI-6513	0	16.5667	0	16.5667	-0.323076	low-risk
	TCGA	TCGA-EI-6514	0	16.5333	0	16.5333	-0.117343	high-risk
	TCGA	TCGA-EI-6881	0	16.6333	0	16.6333	-0.453564	low-risk
	TCGA	TCGA-EI-6882	0	8.73333	0	8.73333	0.156145	high-risk
	TCGA	TCGA-EI-6883	0	11.6667	0	11.6667	-0.0760588	high-risk
	TCGA	TCGA-EI-6884	0	10.9333	0	10.9333	0.346935	high-risk
	TCGA	TCGA-EI-6885	1	9.83333	0	13.8333	0.692964	high-risk
	TCGA	TCGA-EI-6917	0	17.7	0	17.7	0.46612	high-risk
	TCGA	TCGA-EI-7002	0	12.1333	0	12.1333	-0.329492	low-risk
	TCGA	TCGA-EI-7004	0	8.56667	0	8.56667	0.869998	high-risk
	TCGA	TCGA-F5-6464	0	10.1	NA	10.1	0.62571	high-risk
	TCGA	TCGA-F5-6465	0	50.2	0	50.2	0.530519	high-risk
	TCGA	TCGA-F5-6571	1	4.06667	0	42.9333	-0.0629541	high-risk
	TCGA	TCGA-F5-6702	1	12.2667	0	15.0667	0.37127	high-risk
	TCGA	TCGA-F5-6810	NA	NA	0	NA	0.520415	high-risk
	TCGA	TCGA-F5-6811	0	32.6333	0	32.6333	0.317606	high-risk
	TCGA	TCGA-F5-6812	0	37	0	37	0.096495	high-risk
	TCGA	TCGA-F5-6813	1	2.16667	1	19.9333	0.00452652	high-risk
	TCGA	TCGA-F5-6814	0	37.7	0	37.7	0.51787	high-risk
	TCGA	TCGA-F5-6861	0	38.6667	0	38.6667	-0.397101	low-risk
	TCGA	TCGA-F5-6863	1	6.36667	1	12.0333	-0.118316	high-risk
	TCGA	TCGA-F5-6864	0	12.6333	0	12.6333	0.660606	high-risk
	TCGA	TCGA-G5-6233	1	3.06667	1	18.5333	0.0771223	high-risk
	TCGA	TCGA-G5-6235	1	34.7333	0	56.5333	-0.622936	low-risk
	TCGA	TCGA-G5-6572	0	47.7333	1	47.7333	0.697348	high-risk
	TCGA	TCGA-G5-6641	0	26.8	0	26.8	-0.666253	low-risk
	TCGA	TCGA-A6-2671	1	17.8333	1	44.3667	0.160734	high-risk
	TCGA	TCGA-A6-2672	0	47.3	0	47.3	-0.178741	low-risk
	TCGA	TCGA-A6-2674	1	24.5	0	44.3667	0.369307	high-risk
	TCGA	TCGA-A6-2676	0	43.5	1	43.5	0.0668057	high-risk
	TCGA	TCGA-A6-2677	0	24.6667	1	24.6667	0.253319	high-risk
	TCGA	TCGA-A6-2678	0	42.8667	0	42.8667	-0.0467558	high-risk
	TCGA	TCGA-A6-2679	0	45.5333	0	45.5333	-1.27038	low-risk
	TCGA	TCGA-A6-2680	0	35.6	0	35.6	0.287977	high-risk
	TCGA	TCGA-A6-2681	1	38.3333	0	46.2333	0.0838452	high-risk
	TCGA	TCGA-A6-2683	1	10	1	16.8	-0.492754	low-risk
	TCGA	TCGA-A6-3807	0	35.1333	0	35.1333	0.202259	high-risk
	TCGA	TCGA-A6-3808	0	33.8	0	33.8	0.334729	high-risk
	TCGA	TCGA-A6-3809	0	33.2	0	33.2	-0.596904	low-risk
	TCGA	TCGA-A6-3810	0	37.0333	0	37.0333	0.12806	high-risk
	TCGA	TCGA-A6-4107	0	32.9	0	32.9	-0.25519	low-risk
	TCGA	TCGA-AA-3488	1	5.1	1	5.1	-0.447797	low-risk
	TCGA	TCGA-AA-3494	0	1.03333	0	1.03333	-0.600624	low-risk
	TCGA	TCGA-AA-3510	0	64.8667	0	64.8667	0.175902	high-risk
	TCGA	TCGA-AA-3514	0	1.03333	0	1.03333	-0.0319435	high-risk
	TCGA	TCGA-AA-3516	1	13.2	1	13.2	-1.21384	low-risk
	TCGA	TCGA-AA-3517	1	27.3667	0	39.5333	-0.275039	low-risk
	TCGA	TCGA-AA-3518	0	1.03333	0	1.03333	-0.716128	low-risk
	TCGA	TCGA-AA-3519	0	9.2	0	9.2	-0.0948093	high-risk
	TCGA	TCGA-AA-3520	0	24.3667	0	24.3667	-0.278546	low-risk
	TCGA	TCGA-AA-3521	0	NA	0	NA	-0.648621	low-risk
	TCGA	TCGA-AA-3522	0	37.5667	0	37.5667	-0.582767	low-risk
	TCGA	TCGA-AA-3524	0	36.5333	0	36.5333	-0.319323	low-risk
	TCGA	TCGA-AA-3525	0	8.16667	0	8.16667	-0.56235	low-risk
	TCGA	TCGA-AA-3527	0	0	0	0	-0.677588	low-risk
	TCGA	TCGA-AA-3529	1	0	1	0	-0.272638	low-risk
	TCGA	TCGA-AA-3530	0	19.3333	0	19.3333	-0.474632	low-risk
	TCGA	TCGA-AA-3531	0	34.5	0	34.5	-0.613027	low-risk
	TCGA	TCGA-AA-3532	0	29.4	0	29.4	-0.256388	low-risk
	TCGA	TCGA-AA-3534	0	29.4	0	29.4	-0.678162	low-risk
	TCGA	TCGA-AA-3538	0	26.3667	0	26.3667	-0.650962	low-risk
	TCGA	TCGA-AA-3542	0	13.1667	0	13.1667	-0.756666	low-risk
	TCGA	TCGA-AA-3543	0	1	0	1	-1.27765	low-risk
	TCGA	TCGA-AA-3544	0	14.2	0	14.2	-0.215637	low-risk
	TCGA	TCGA-AA-3548	0	34.4667	0	34.4667	0.196455	high-risk
	TCGA	TCGA-AA-3549	0	21.3	0	21.3	-0.514265	low-risk
	TCGA	TCGA-AA-3552	1	4.06667	1	13.2	0.627232	high-risk
	TCGA	TCGA-AA-3553	0	24.3333	0	24.3333	-0.160734	low-risk
	TCGA	TCGA-AA-3554	0	18.2	0	18.2	-0.16412	low-risk
	TCGA	TCGA-AA-3555	1	3.03333	0	30.3667	0.238833	high-risk
	TCGA	TCGA-AA-3556	0	23.3333	0	23.3333	-0.448279	low-risk
	TCGA	TCGA-AA-3560	0	20.2667	0	20.2667	-0.318237	low-risk
	TCGA	TCGA-AA-3561	0	14.1333	0	14.1333	-0.00520382	high-risk
	TCGA	TCGA-AA-3562	0	20.2667	0	20.2667	-0.286613	low-risk
	TCGA	TCGA-AA-3664	0	54.7667	0	54.7667	-0.435551	low-risk
	TCGA	TCGA-AA-3666	1	2.03333	1	2.03333	0.0146867	high-risk
	TCGA	TCGA-AA-3667	0	14.2	0	14.2	-0.982028	low-risk
	TCGA	TCGA-AA-3672	0	0.933333	0	0.933333	-0.9161	low-risk
	TCGA	TCGA-AA-3673	0	50.7333	0	50.7333	0.14262	high-risk
	TCGA	TCGA-AA-3678	0	47.6667	0	47.6667	-0.795336	low-risk
	TCGA	TCGA-AA-3679	0	15.2333	0	15.2333	-0.13425	high-risk
	TCGA	TCGA-AA-3680	1	11.1667	1	11.1667	0.0793441	high-risk
	TCGA	TCGA-AA-3681	0	6.06667	0	6.06667	-0.0727221	high-risk
	TCGA	TCGA-AA-3684	0	0	0	0	0.789318	high-risk
	TCGA	TCGA-AA-3688	0	19.2667	0	19.2667	0.0196687	high-risk
	TCGA	TCGA-AA-3692	1	13.2	1	36.5	-0.124622	high-risk
	TCGA	TCGA-AA-3693	0	0	0	0	-0.1733	low-risk
	TCGA	TCGA-AA-3696	1	5.1	1	5.1	-0.614175	low-risk
	TCGA	TCGA-AA-3710	0	27.3667	0	27.3667	-0.946497	low-risk
	TCGA	TCGA-AA-3715	1	5.1	1	19.3	-0.242101	low-risk
	TCGA	TCGA-AA-3811	1	10.2	1	10.2	0.749942	high-risk
	TCGA	TCGA-AA-3812	1	25.4	0	35.5333	0.365533	high-risk
	TCGA	TCGA-AA-3814	0	0	0	0	-0.985918	low-risk
	TCGA	TCGA-AA-3815	0	33.5	0	33.5	-0.750032	low-risk
	TCGA	TCGA-AA-3818	1	1	1	1	-0.518106	low-risk
	TCGA	TCGA-AA-3819	0	25.3667	0	25.3667	-0.143122	high-risk
	TCGA	TCGA-AA-3821	0	1.03333	0	1.03333	-0.304412	low-risk
	TCGA	TCGA-AA-3831	0	18.2333	0	18.2333	0.0247915	high-risk
	TCGA	TCGA-AA-3833	0	16.1667	0	16.1667	0.0135227	high-risk
	TCGA	TCGA-AA-3837	0	39.5333	0	39.5333	0.322504	high-risk
	TCGA	TCGA-AA-3841	0	37.4667	0	37.4667	-0.124807	high-risk
	TCGA	TCGA-AA-3842	1	13.2	0	37.5333	-1.02191	low-risk
	TCGA	TCGA-AA-3844	1	12.1667	0	15.1333	-0.637334	low-risk
	TCGA	TCGA-AA-3845	1	0	1	0	0.205712	high-risk
	TCGA	TCGA-AA-3846	0	17.2667	0	17.2667	-0.60767	low-risk
	TCGA	TCGA-AA-3848	1	10.2	1	10.2	0.174826	high-risk
	TCGA	TCGA-AA-3850	1	0	1	0	0.0661671	high-risk
	TCGA	TCGA-AA-3851	0	33.5333	0	33.5333	-0.865995	low-risk
	TCGA	TCGA-AA-3852	1	0	1	0	-0.18186	low-risk
	TCGA	TCGA-AA-3854	0	36.5333	0	36.5333	-0.0583348	high-risk
	TCGA	TCGA-AA-3855	0	32.5	0	32.5	-0.566128	low-risk
	TCGA	TCGA-AA-3856	0	1	0	1	-0.430519	low-risk
	TCGA	TCGA-AA-3858	0	31.5	0	31.5	0.0984607	high-risk
	TCGA	TCGA-AA-3860	0	31.5	0	31.5	0.314948	high-risk
	TCGA	TCGA-AA-3861	0	30.4667	0	30.4667	-0.748082	low-risk
	TCGA	TCGA-AA-3862	0	30.4667	0	30.4667	-0.804762	low-risk
	TCGA	TCGA-AA-3864	0	53.7333	0	53.7333	0.227831	high-risk
	TCGA	TCGA-AA-3866	0	17.2667	0	17.2667	-0.147692	low-risk
	TCGA	TCGA-AA-3867	1	13.1333	0	24.3667	0.115167	high-risk
	TCGA	TCGA-AA-3869	1	27.4	1	27.4	-0.19847	low-risk
	TCGA	TCGA-AA-3870	0	30.4	0	30.4	0.0256392	high-risk
	TCGA	TCGA-AA-3872	0	0	0	0	0.631756	high-risk
	TCGA	TCGA-AA-3875	0	18.3	0	18.3	-0.220706	low-risk
	TCGA	TCGA-AA-3877	0	31.4333	0	31.4333	-0.642703	low-risk
	TCGA	TCGA-AA-3930	1	2.03333	1	2.03333	0.675744	high-risk
	TCGA	TCGA-AA-3939	0	13.1667	0	13.1667	-1.21301	low-risk
	TCGA	TCGA-AA-3941	0	24.3333	0	24.3333	-0.737683	low-risk
	TCGA	TCGA-AA-3947	0	33.4667	0	33.4667	-0.911197	low-risk
	TCGA	TCGA-AA-3949	0	26.3667	0	26.3667	-0.265115	low-risk
	TCGA	TCGA-AA-3950	0	24.3333	0	24.3333	0.0416017	high-risk
	TCGA	TCGA-AA-3952	1	2.03333	1	2.03333	0.651683	high-risk
	TCGA	TCGA-AA-3955	0	21.2667	0	21.2667	-0.928402	low-risk
	TCGA	TCGA-AA-3956	0	34.5	0	34.5	-0.322564	low-risk
	TCGA	TCGA-AA-3966	0	2.03333	0	2.03333	-0.0570282	high-risk
	TCGA	TCGA-AA-3968	0	22.3	0	22.3	-0.342935	low-risk
	TCGA	TCGA-AA-3970	0	36.5333	0	36.5333	0.336157	high-risk
	TCGA	TCGA-AA-3971	0	16.3	0	16.3	-0.506979	low-risk
	TCGA	TCGA-AA-3972	1	40.5333	0	51.7	-0.377545	low-risk
	TCGA	TCGA-AA-3973	0	13.2333	0	13.2333	-0.0287527	high-risk
	TCGA	TCGA-AA-3975	0	34.5333	0	34.5333	-0.56465	low-risk
	TCGA	TCGA-AA-3976	0	26.3667	0	26.3667	-0.304595	low-risk
	TCGA	TCGA-AA-3977	0	25.3667	0	25.3667	0.306994	high-risk
	TCGA	TCGA-AA-3979	0	24.3333	0	24.3333	-0.363798	low-risk
	TCGA	TCGA-AA-3980	0	27.4	0	27.4	-0.468513	low-risk
	TCGA	TCGA-AA-3982	0	27.4	0	27.4	0.0492236	high-risk
	TCGA	TCGA-AA-3984	0	0	0	0	-0.143173	high-risk
	TCGA	TCGA-AA-3986	0	19.3333	0	19.3333	-0.544428	low-risk
	TCGA	TCGA-AA-3989	1	8.06667	1	8.06667	0.102913	high-risk
	TCGA	TCGA-AA-3994	0	27.4	0	27.4	-0.0227973	high-risk
	TCGA	TCGA-AA-A004	0	14.1333	0	14.1333	0.149881	high-risk
	TCGA	TCGA-AA-A00A	0	38.5667	0	38.5667	-0.435552	low-risk
	TCGA	TCGA-AA-A00D	0	19.2667	0	19.2667	-0.509555	low-risk
	TCGA	TCGA-AA-A00E	0	30.4333	0	30.4333	-0.581074	low-risk
	TCGA	TCGA-AA-A00F	0	34.5	0	34.5	-0.298556	low-risk
	TCGA	TCGA-AA-A00J	0	18.3	0	18.3	-0.75649	low-risk
	TCGA	TCGA-AA-A00K	0	18.3	0	18.3	0.247301	high-risk
	TCGA	TCGA-AA-A00L	0	38.5667	0	38.5667	-0.635588	low-risk
	TCGA	TCGA-AA-A00N	1	4.06667	1	4.06667	0.373929	high-risk
	TCGA	TCGA-AA-A00O	0	27.4	0	27.4	0.434704	high-risk
	TCGA	TCGA-AA-A00Q	0	42.6	0	42.6	-0.597195	low-risk
	TCGA	TCGA-AA-A00R	0	1	0	1	-0.286702	low-risk
	TCGA	TCGA-AA-A00U	0	17.2667	0	17.2667	0.0790891	high-risk
	TCGA	TCGA-AA-A00W	0	15.2	0	15.2	-0.143305	high-risk
	TCGA	TCGA-AA-A00Z	0	22.3	0	22.3	0.323573	high-risk
	TCGA	TCGA-AA-A010	0	35.4667	0	35.4667	-0.522028	low-risk
	TCGA	TCGA-AA-A017	0	15.2333	0	15.2333	-0.908895	low-risk
	TCGA	TCGA-AA-A01C	0	15.2333	0	15.2333	-0.202148	low-risk
	TCGA	TCGA-AA-A01D	1	6.1	1	11.1333	-0.222678	low-risk
	TCGA	TCGA-AA-A01F	0	32.4667	0	32.4667	-1.17219	low-risk
	TCGA	TCGA-AA-A01G	0	12.1667	0	12.1667	-0.603652	low-risk
	TCGA	TCGA-AA-A01I	0	31.4333	0	31.4333	-0.879598	low-risk
	TCGA	TCGA-AA-A01K	0	31.4333	0	31.4333	-0.101703	high-risk
	TCGA	TCGA-AA-A01Q	0	1.03333	0	1.03333	-0.210511	low-risk
	TCGA	TCGA-AA-A01R	1	20.2667	0	35.5	-1.2311	low-risk
	TCGA	TCGA-AA-A01S	0	1.03333	0	1.03333	-0.844401	low-risk
	TCGA	TCGA-AA-A01T	0	33.5	0	33.5	-1.01943	low-risk
	TCGA	TCGA-AA-A01V	0	1.03333	0	1.03333	-0.433455	low-risk
	TCGA	TCGA-AA-A022	0	0	0	0	-1.22104	low-risk
	TCGA	TCGA-AA-A024	0	39.6	1	39.6	-0.8799	low-risk
	TCGA	TCGA-AA-A029	0	52.7	0	52.7	-0.406963	low-risk
	TCGA	TCGA-AA-A02E	1	3	1	3	0.441023	high-risk
	TCGA	TCGA-AA-A02F	0	40.5333	0	40.5333	-0.135393	high-risk
	TCGA	TCGA-AA-A02H	1	2.03333	1	2.03333	-0.641989	low-risk
	TCGA	TCGA-AA-A02J	1	5.1	1	5.1	-0.300365	low-risk
	TCGA	TCGA-AA-A02O	0	0.933333	0	0.933333	-0.381099	low-risk
	TCGA	TCGA-AA-A02R	1	22.3333	1	22.3333	-0.121004	high-risk
	TCGA	TCGA-AA-A02W	1	33.5	0	41.5667	-0.105695	high-risk
	TCGA	TCGA-AA-A03F	1	18.3	1	18.3	-0.980901	low-risk
	TCGA	TCGA-AA-A03J	0	41.5333	0	41.5333	-1.20804	low-risk
	TCGA	TCGA-AY-4070	1	6.2	1	16.5333	1.2515	high-risk
	TCGA	TCGA-AY-4071	0	0.966667	1	0.966667	-0.580213	low-risk
	TCGA	TCGA-AZ-4308	0	110.8	0	110.8	-0.388098	low-risk
	TCGA	TCGA-AZ-4681	0	108.233	0	108.233	-0.521751	low-risk
	TCGA	TCGA-CM-4746	0	37.5333	0	37.5333	-0.549998	low-risk
	TCGA	TCGA-CM-4748	0	26.4	0	26.4	0.123345	high-risk
	TCGA	TCGA-CM-4750	0	8.13333	0	8.13333	-0.592937	low-risk
	TCGA	TCGA-CM-4752	0	13.2	0	13.2	-0.2481	low-risk
	TCGA	TCGA-CM-5341	0	29.4667	0	29.4667	-0.338455	low-risk
	TCGA	TCGA-AF-2691	0	43.6333	0	43.6333	-0.269929	low-risk
	TCGA	TCGA-AF-2692	1	10.9	0	13.7333	0.378834	high-risk
	TCGA	TCGA-AF-3400	0	34.9667	0	34.9667	0.213398	high-risk
	TCGA	TCGA-AF-3913	1	10.5333	1	10.5333	0.768342	high-risk
	TCGA	TCGA-AG-3574	1	36.5333	1	36.5333	-0.134735	high-risk
	TCGA	TCGA-AG-3575	0	12.1667	0	12.1667	-0.412571	low-risk
	TCGA	TCGA-AG-3578	0	32.4667	0	32.4667	-0.225024	low-risk
	TCGA	TCGA-AG-3580	0	8.13333	0	8.13333	-0.374846	low-risk
	TCGA	TCGA-AG-3581	0	7.16667	0	7.16667	-0.113988	high-risk
	TCGA	TCGA-AG-3582	1	36.5333	1	36.5333	-0.917049	low-risk
	TCGA	TCGA-AG-3583	1	20.3333	1	20.3333	-0.490467	low-risk
	TCGA	TCGA-AG-3584	1	24.3333	1	24.3333	0.946165	high-risk
	TCGA	TCGA-AG-3586	0	1.03333	0	1.03333	-0.749333	low-risk
	TCGA	TCGA-AG-3587	1	40.5333	0	46.6667	-0.271657	low-risk
	TCGA	TCGA-AG-3593	0	34.5	0	34.5	-0.5098	low-risk
	TCGA	TCGA-AG-3594	1	2.03333	1	2.03333	-0.26592	low-risk
	TCGA	TCGA-AG-3598	0	50.7333	0	50.7333	-0.105639	high-risk
	TCGA	TCGA-AG-3599	0	12.2	0	12.2	-0.623856	low-risk
	TCGA	TCGA-AG-3600	0	6.13333	0	6.13333	-0.634215	low-risk
	TCGA	TCGA-AG-3601	0	0	0	0	-0.292341	low-risk
	TCGA	TCGA-AG-3602	0	0	0	0	-1.00092	low-risk
	TCGA	TCGA-AG-3605	0	1	0	1	0.000630822	high-risk
	TCGA	TCGA-AG-3608	0	16.1667	0	16.1667	-0.57592	low-risk
	TCGA	TCGA-AG-3609	0	20.2667	0	20.2667	-0.0817551	high-risk
	TCGA	TCGA-AG-3611	0	14.1333	0	14.1333	-1.39188	low-risk
	TCGA	TCGA-AG-3612	0	20.2667	0	20.2667	-0.0295345	high-risk
	TCGA	TCGA-AG-3726	0	8.1	0	8.1	-0.330504	low-risk
	TCGA	TCGA-AG-3727	0	1	0	1	-0.709496	low-risk
	TCGA	TCGA-AG-3728	0	30.4	0	30.4	0.00808536	high-risk
	TCGA	TCGA-AG-3878	0	1	0	1	-0.122703	high-risk
	TCGA	TCGA-AG-3881	0	19.3	0	19.3	0.36223	high-risk
	TCGA	TCGA-AG-3882	0	20.2667	0	20.2667	-0.470351	low-risk
	TCGA	TCGA-AG-3883	0	1.03333	0	1.03333	-0.210794	low-risk
	TCGA	TCGA-AG-3885	0	18.2	0	18.2	-0.449812	low-risk
	TCGA	TCGA-AG-3887	1	35.4667	0	37.4667	-0.1379	high-risk
	TCGA	TCGA-AG-3890	0	17.2667	0	17.2667	-0.182099	low-risk
	TCGA	TCGA-AG-3892	0	13.2	0	13.2	-0.202665	low-risk
	TCGA	TCGA-AG-3893	0	35.5	0	35.5	-0.282471	low-risk
	TCGA	TCGA-AG-3894	0	14.2	0	14.2	0.24954	high-risk
	TCGA	TCGA-AG-3896	0	1.03333	0	1.03333	-0.0318591	high-risk
	TCGA	TCGA-AG-3898	0	48.7	0	48.7	-0.519321	low-risk
	TCGA	TCGA-AG-3901	0	25.3667	0	25.3667	0.447186	high-risk
	TCGA	TCGA-AG-3909	0	20.2667	0	20.2667	0.031904	high-risk
	TCGA	TCGA-AG-3999	1	26.3667	0	28.4333	0.0568027	high-risk
	TCGA	TCGA-AG-4001	0	36.5333	0	36.5333	0.51189	high-risk
	TCGA	TCGA-AG-4005	0	14.2333	0	14.2333	0.00331405	high-risk
	TCGA	TCGA-AG-4007	0	1.03333	0	1.03333	-0.446746	low-risk
	TCGA	TCGA-AG-4008	0	17.2667	0	17.2667	0.125167	high-risk
	TCGA	TCGA-AG-4015	0	0	0	0	-0.368398	low-risk
	TCGA	TCGA-AG-A002	0	21.2667	0	21.2667	0.678361	high-risk
	TCGA	TCGA-AG-A008	0	14.1333	0	14.1333	0.230916	high-risk
	TCGA	TCGA-AG-A00C	0	6.1	0	6.1	-1.04936	low-risk
	TCGA	TCGA-AG-A00H	1	26.3333	0	26.3333	-0.346255	low-risk
	TCGA	TCGA-AG-A00Y	1	4.1	0	23.3333	-0.50159	low-risk
	TCGA	TCGA-AG-A011	0	37.5333	0	37.5333	0.0115452	high-risk
	TCGA	TCGA-AG-A014	0	16.1667	0	16.1667	-1.08129	low-risk
	TCGA	TCGA-AG-A015	1	17.2667	0	36.5333	-0.984472	low-risk
	TCGA	TCGA-AG-A016	0	9.2	0	9.2	-0.583186	low-risk
	TCGA	TCGA-AG-A01J	0	1.03333	0	1.03333	-0.430136	low-risk
	TCGA	TCGA-AG-A01L	0	0	0	0	0.205021	high-risk
	TCGA	TCGA-AG-A01N	0	31.4333	0	31.4333	-0.143649	high-risk
	TCGA	TCGA-AG-A01W	0	0	0	0	0.17373	high-risk
	TCGA	TCGA-AG-A01Y	0	0	0	0	0.697263	high-risk
	TCGA	TCGA-AG-A020	0	1.03333	0	1.03333	-0.651175	low-risk
	TCGA	TCGA-AG-A023	1	27.4	1	52.7	0.347428	high-risk
	TCGA	TCGA-AG-A025	0	50.6667	0	50.6667	0.0942192	high-risk
	TCGA	TCGA-AG-A026	1	1.96667	1	1.96667	-0.0317531	high-risk
	TCGA	TCGA-AG-A02G	1	19.2667	1	39.5	-0.59767	low-risk
	TCGA	TCGA-AG-A02N	0	62.8333	0	62.8333	-0.771932	low-risk
	TCGA	TCGA-AG-A02X	0	41.5667	0	41.5667	-0.655813	low-risk
	TCGA	TCGA-AG-A032	1	26.4	0	38.5667	-0.356034	low-risk
	TCGA	TCGA-AG-A036	0	118.733	0	118.733	0.27366	high-risk
	ARGO	14TS0H0121	0	66.87	0	67.04	0.853426	high-risk
	ARGO	14TSRC0443	0	62.01	0	62.24	0.486391	low-risk
	ARGO	14TS0Z0467	1	3.02	1	8.75	2.05752	high-risk
	ARGO	14TS0Z0494	1	7.96	0	23.08	0.826265	high-risk
	ARGO	14TSRC0382	0	67.69	0	67.89	0.618497	low-risk
	ARGO	17TS0Z1333	1	15.12	0	33.57	1.14241	high-risk
	ARGO	14TS0Z0534	0	60.62	0	60.82	0.693866	low-risk
	ARGO	14TSRC0470	0	5.56	1	5.62	0.907084	high-risk
	ARGO	14TS0Z0426	0	79.43	0	79.82	0.750896	low-risk
	ARGO	14TSRC0402	0	66.08	0	66.38	0.404911	low-risk
	ARGO	13TS0R0672	NA	NA	NA	NA	0.402071	low-risk
	ARGO	13TS0H0103	0	65.79	1	65.98	1.24185	high-risk
	ARGO	14TS0Z0531	0	10.52	1	10.65	1.11714	high-risk
	ARGO	14TSRC0374	0	61.84	0	62.24	0.663983	low-risk
	ARGO	13TS0Z0401	1	4.18	1	4.47	0.966252	high-risk
	ARGO	14TS0R0951	0	28.67	1	29.19	0.743962	low-risk
	ARGO	14TS0Z0462	0	77.13	0	77.29	0.245885	low-risk
	ARGO	14TSRC0446	0	55.53	0	56.15	0.506689	low-risk
	ARGO	14TS0Z0491	0	64.08	0	64.34	0.548329	low-risk
	ARGO	14TS0H0124	0	66.74	0	66.94	0.994542	high-risk
	ARGO	14TS0Z0509	0	73.87	0	74.04	0.718972	low-risk
	ARGO	14TS0Z0570	0	20.75	1	20.81	0.542875	low-risk
	ARGO	16TSRC0705	1	38.76	0	39.32	1.02062	high-risk
	ARGO	17TSLC0343	0	10.78	1	10.95	0.493995	low-risk
	ARGO	16TS0Z1028	0	42.87	0	43.13	1.08608	high-risk
	ARGO	14TS0R0910	1	59.47	0	69.99	1.16591	high-risk
	ARGO	14TSRC0407	0	65.06	0	65.36	0.641977	low-risk
	ARGO	14TS0Z0423	0	78.71	0	78.9	0.823427	high-risk
	ARGO	14TSRC0475	0	23.54	1	23.8	1.19608	high-risk
	ARGO	14TS0Z0506	0	62.6	0	62.89	0.852128	high-risk
	ARGO	14TS0Z0455	0	71.01	0	71.18	0.501355	low-risk
	ARGO	14TS0H0113	0	20.48	1	20.61	1.50704	high-risk
	ARGO	14TS0Z0547	0	60.13	0	60.39	0.744917	low-risk
	ARGO	14TSRC0388	0	60.23	0	60.36	0.927556	high-risk
	ARGO	14TS0Z0414	1	3.19	0	77.88	0.595582	low-risk
	ARGO	14TSRC0430	0	61.22	0	61.45	0.333039	low-risk
	ARGO	13TSRC0318	0	72.1	0	72.26	0.855704	high-risk
	ARGO	14TSRC0449	1	49.32	0	71.44	0.52944	low-risk
	ARGO	17TSRC1039	0	31.3	0	31.56	0.528299	low-risk
	ARGO	14TS0Z0495	1	8.65	1	41.29	1.11886	high-risk
	ARGO	14TS0H0116	0	67.1	0	67.36	1.4291	high-risk
	ARGO	16TS0Z0905	1	20.19	0	41.69	0.965626	high-risk
	ARGO	14TS0R0968	0	69.3	0	69.63	0.895401	high-risk
	ARGO	16TSRC0657	0	8.88	1	9.14	1.08984	high-risk
	ARGO	13TS0Z0378	0	72.03	0	72.16	1.14033	high-risk
	ARGO	14TS0Z0450	1	14.1	1	27.65	1.12657	high-risk
	ARGO	15TS0Z0657	0	11.57	1	11.74	1.09132	high-risk
	ARGO	15TSLC0161	0	16.27	1	16.57	1.09496	high-risk
	ARGO	14TS0R0946	1	13.12	1	30.15	0.940811	high-risk
	ARGO	14TS0Z0503	0	63.06	0	63.55	0.678142	low-risk
	ARGO	14TS0Z0468	0	65.03	0	65.52	0.777289	low-risk
	ARGO	14TS0Z0411	1	58.13	1	66.15	0.706674	low-risk
	ARGO	16TSRC0737	0	11.61	1	12.07	1.2153	high-risk
	ARGO	14TS0Z0511	0	55.23	0	55.73	0.555288	low-risk
	ARGO	14TS0Z0442	0	38.33	1	38.6	0.741347	low-risk
	ARGO	14TSRC0466	0	51.48	0	51.75	0.320594	low-risk
	ARGO	13TS0Z0399	1	42.54	0	60.43	1.15041	high-risk
	ARGO	14TS0R0971	0	67.27	0	67.63	0.147325	low-risk
	ARGO	17TSRC0909	1	6.54	1	7.63	0.681227	low-risk
	ARGO	15TS0Z0604	1	22.68	0	47.11	0.766189	low-risk
	ARGO	17TSRC0970	0	14.56	1	14.89	1.20144	high-risk
	ARGO	14TS0Z0550	0	48.07	0	48.13	1.04612	high-risk
	ARGO	14TS0Z0529	1	4.24	0	62.2	0.533099	low-risk
	ARGO	14TS0H0145	0	70.39	0	70.55	0.750947	low-risk
	ARGO	14TSRC0427	0	71.9	0	72.1	0.543821	low-risk
	ARGO	14TS0R0987	0	66.41	0	66.61	0.94968	high-risk
	ARGO	14TS0Z0447	0	66.08	0	66.41	1.02194	high-risk
	ARGO	18TS0Z1451	0	1.58	1	1.74	1.31302	high-risk
	ARGO	14TS0Z0514	0	15.06	0	15.29	0.712601	low-risk
	ARGO	14TSRC0351	0	70.55	0	70.88	0.819627	high-risk
	ARGO	14TS0R0935	1	8.09	1	8.58	0.809856	high-risk
	ARGO	14TSRC0422	1	6.25	1	11.08	0.80752	high-risk
	ARGO	14TS0H0140	0	60.69	0	60.82	1.20452	high-risk
	ARGO	14TS0H0139	0	61.94	0	62.24	1.23575	high-risk
	ARGO	16TSRC0720	0	24.36	1	24.56	1.21905	high-risk
	ARGO	14TS0Z0555	0	60.03	0	60.16	0.77694	low-risk
	ARGO	14TSRC0369	0	58.98	0	59.18	0.897206	high-risk
	ARGO	14TS0Z0483	1	2.99	0	62.04	0.400962	low-risk
	ARGO	14TSRC0454	0	61.38	0	61.58	0.667006	low-risk
	ARGO	14TS0Z0409	0	50.37	0	50.43	1.08253	high-risk
	ARGO	14TS0H0136	0	63.98	0	64.24	1.27835	high-risk
	ARGO	15TSRC0584	0	8.94	1	9.21	1.91139	high-risk
	ARGO	14TS0Z0523	0	61.87	0	62.1	0.878385	high-risk
	ARGO	14TSRC0395	1	10.68	1	24.43	0.792452	high-risk
	ARGO	16TS0Z1002	0	38.86	0	38.99	1.1115	high-risk
	ARGO	14TSRC0415	0	64.37	0	64.6	0.617471	low-risk
	ARGO	14TS0Z0431	0	56.84	0	57.11	1.01975	high-risk
	ARGO	14TS0R0988	0	68.65	0	69.24	0.305248	low-risk
	ARGO	14TS0Z0448	1	22.98	1	28.31	1.0663	high-risk
	ARGO	13TSRC0336	0	49.71	1	49.78	0.626754	low-risk
	ARGO	14TS0Z0562	0	10.75	1	11.05	0.754178	low-risk
	ARGO	14TS0Z0526	1	3.78	0	63.48	1.12574	high-risk
	ARGO	14TSRC0428	0	31.04	1	31.43	0.629527	low-risk
	ARGO	14TS0Z0486	0	65.59	0	66.05	1.17549	high-risk
	ARGO	14TSRC0451	0	73.22	0	73.35	1.10599	high-risk
	ARGO	14TS0Z0475	0	58.65	0	58.88	0.440204	low-risk
	ARGO	14TS0Z0567	1	10.03	0	60.49	1.16739	high-risk
	ARGO	14TS0Z0434	0	68.12	0	68.32	1.16327	high-risk
	ARGO	13TSRC0319	0	71.41	0	71.64	0.617662	low-risk
	ARGO	14TSRC0389	0	68.35	0	68.58	0.366129	low-risk
	ARGO	16TSLC0224	0	11.61	1	11.77	0.755537	low-risk
	ARGO	14TS0Z0546	0	71.93	0	72.16	0.543229	low-risk
	ARGO	16TS0Z1015	1	27.68	1	40.44	1.25764	high-risk
	ARGO	14TS0Z0454	1	6.51	1	15.98	0.7879	low-risk
	ARGO	14TS0R0994	0	65.16	0	65.36	0.522329	low-risk
	ARGO	17TS0Z1300	0	16.18	1	16.21	1.49487	high-risk
	ARGO	17TSLC0309	0	6.71	0	6.9	0.596552	low-risk
	ARGO	14TS0Z0469	0	64.9	0	65.33	0.619884	low-risk
	ARGO	14TS0Z0410	0	69.63	0	69.7	0.711105	low-risk
	ARGO	14TSRC0434	0	62.86	0	63.09	0.503411	low-risk
	ARGO	18TSRC1075	0	13.64	1	13.97	1.01587	high-risk
	ARGO	14TSRC0403	0	65.29	0	65.52	0.769025	low-risk
	ARGO	14TS0Z0427	1	3.48	1	20.65	1.54974	high-risk
	ARGO	13TSRC0320	1	11.24	1	25.02	0.601804	low-risk
	ARGO	14TS0Z0535	0	60.59	0	60.79	0.487159	low-risk
	ARGO	14TSRC0383	0	69.01	0	69.27	0.514143	low-risk
	ARGO	14TS0Z0466	1	3.29	0	14.99	0.879213	high-risk
	ARGO	14TSRC0442	0	73.84	0	74.04	0.441687	low-risk
	ARGO	14TS0R0955	0	70.55	0	70.78	0.340405	low-risk
	ARGO	16TSRC0692	0	42.51	0	42.81	1.25119	high-risk
	ARGO	14TS0Z0422	0	18.18	0	18.61	1.02244	high-risk
	ARGO	14TSRC0406	0	65.06	0	65.19	0.554217	low-risk
	ARGO	17TSRC0883	1	8.61	1	30.08	1.30871	high-risk
	ARGO	17TS0Z1385	1	8.68	0	18.35	1.22268	high-risk
	ARGO	14TS0Z0508	0	62.56	0	63.02	1.22796	high-risk
	ARGO	14TS0H0125	1	14.1	1	14.63	1.72094	high-risk
	ARGO	16TSRC0664	0	12.99	1	13.18	1.67361	high-risk
	ARGO	14TS0R0950	0	68.12	0	68.45	0.397394	low-risk
	ARGO	14TS0Z0490	0	64.11	0	64.44	0.509337	low-risk
	ARGO	14TSRC0447	0	62.1	0	62.37	0.473291	low-risk
	ARGO	14TS0Z0463	0	76.6	0	76.77	0.615801	low-risk
	ARGO	17TS0Z1140	0	1.12	0	1.38	0.916588	high-risk
	ARGO	17TS0Z1337	0	34.49	0	34.72	1.44285	high-risk
	ARGO	14TSRC0386	0	77.39	0	77.59	0.164911	low-risk
	ARGO	18TSRC1047	1	32.22	0	32.55	1.35412	high-risk
	ARGO	14TS0Z0549	0	0.23	1	0.3	0.616483	low-risk
	ARGO	15TS0H0155	0	19.63	1	19.63	0.656973	low-risk
	ARGO	14TS0Z0530	0	55.76	0	55.96	0.187885	low-risk
	ARGO	16TSRC0745	0	27.32	0	27.62	1.44929	high-risk
	ARGO	13TSRC0337	1	2.86	1	30.25	0.541941	low-risk
	ARGO	14TS0Z0430	0	79.23	0	79.3	0.583001	low-risk
	ARGO	14TSRC0394	0	60.69	0	60.99	1.09022	high-risk
	ARGO	14TS0Z0522	0	61.41	0	61.55	1.25677	high-risk
	ARGO	14TSRC0455	0	61.08	0	61.15	0.449299	low-risk
	ARGO	14TS0Z0471	0	76.67	0	76.9	0.566185	low-risk
	ARGO	14TS0Z0482	0	76.14	0	76.24	0.729636	low-risk
	ARGO	14TS0R0942	0	14.6	1	14.7	1.29976	high-risk
	ARGO	14TSRC0468	0	58.65	0	58.85	0.725391	low-risk
	ARGO	17TSRC0867	1	12.2	1	17.56	1.47681	high-risk
	ARGO	13TS0Z0397	0	71.93	0	72.16	0.957356	high-risk
	ARGO	14TS0Z0435	0	78.94	0	79.07	0.909988	high-risk
	ARGO	14TS0R0974	0	79.04	0	79.3	0.775683	low-risk
	ARGO	14TS0Z0566	0	59.67	0	59.8	0.677199	low-risk
	ARGO	16TSRC0713	1	23.77	0	24.13	1.14999	high-risk
	ARGO	16TSRC0718	0	51.35	0	51.35	0.213763	low-risk
	ARGO	13TS0R0805	0	27.12	0	27.42	0.407938	low-risk
	ARGO	14TSRC0450	1	3.06	1	26.47	0.686619	low-risk
	ARGO	14TS0Z0487	0	63.81	0	64.04	0.970027	high-risk
	ARGO	14TS0H0132	0	65.26	0	65.39	1.2821	high-risk
	ARGO	14TS0Z0527	0	63.45	0	63.55	0.725526	low-risk
	ARGO	15TS0Z0680	0	24.16	1	24.39	0.783234	low-risk
	ARGO	14TSRC0362	1	11.74	1	25.91	1.45294	high-risk
	ARGO	14TS0H0144	0	70.03	0	70.13	1.22706	high-risk
	ARGO	16TS0H0191	0	19.56	0	20.25	0.784091	low-risk
	ARGO	14TS0Z0551	0	59.8	0	60.1	0.501375	low-risk
	ARGO	14TS0Z0528	1	12.69	1	36.33	0.825731	high-risk
	ARGO	14TSRC0467	0	60.13	0	60.36	0.599638	low-risk
	ARGO	14TS0Z0443	0	66.18	0	66.38	0.371426	low-risk
	ARGO	13TS0Z0398	0	69.76	0	69.86	0.905767	high-risk
	ARGO	14TS0H0105	1	6.05	0	8.15	1.52198	high-risk
	ARGO	14TS0Z0569	0	43.66	0	43.76	0.730111	low-risk
	ARGO	17TSLC0323	0	37.08	0	37.48	1.05817	high-risk
	ARGO	15TSLC0172	1	2.83	0	60.85	1.05013	high-risk
	ARGO	17TSRC0987	0	24.66	1	25.12	1.1998	high-risk
	ARGO	14TSRC0368	1	6.87	1	9.21	0.294382	low-risk
	ARGO	17TSRC0906	NA	NA	NA	NA	0.468363	low-risk
	ARGO	14TS0H0141	0	49.78	0	49.97	0.772924	low-risk
	ARGO	14TS0H0138	0	10.16	1	10.39	0.46748	low-risk
	ARGO	13TS0R0885	0	70.22	0	71.24	0.644809	low-risk
	ARGO	14TSRC0423	0	41.98	0	42.18	0.779578	low-risk
	ARGO	14TSRC0375	1	67.23	0	67.43	0.418709	low-risk
	ARGO	14TS0R0975	0	76.47	1	76.77	0.574964	low-risk
	ARGO	14TS0Z0446	0	19.99	0	20.19	0.497411	low-risk
	ARGO	14TSRC0462	0	59.67	0	59.9	0.481466	low-risk
	ARGO	13TSRC0333	0	70.49	0	70.88	0.407471	low-risk
	ARGO	14TS0Z0557	0	65.85	0	65.98	1.23294	high-risk
	ARGO	17TSLC0364	1	14.99	0	33.9	0.881756	high-risk
	ARGO	14TSRC0459	0	57.11	0	57.76	0.722576	low-risk
	ARGO	14TSRC0420	0	64.47	0	64.67	0.990686	high-risk
	ARGO	14TS0H0142	0	60.85	0	61.22	1.22244	high-risk
	ARGO	14TS0Z0516	0	62.1	0	62.37	1.20596	high-risk
	ARGO	14TSRC0418	1	12.23	1	12.53	0.902296	high-risk
	ARGO	14TS0Z0445	0	66.21	0	67.1	0.733585	low-risk
	ARGO	17TS0Z1230	1	29.03	0	29.36	0.961918	high-risk
	ARGO	14TSRC0376	0	79.2	0	79.4	0.546272	low-risk
	ARGO	14TS0H0147	0	15.09	1	15.35	0.893644	high-risk
	ARGO	14TSRC0425	0	75.22	0	75.42	0.554409	low-risk
	ARGO	14TS0Z0478	0	65.13	0	65.19	0.698677	low-risk
	ARGO	14TS0R0932	0	24.95	1	25.18	0.764529	low-risk
	ARGO	15TSLC0149	0	1.78	1	1.97	1.13697	high-risk
	ARGO	15TSRC0547	0	1.91	1	2.53	1.50805	high-risk
	ARGO	13TSRC0335	1	5.75	0	80.68	0.947748	high-risk
	ARGO	14TS0R0973	1	9.73	1	32.68	0.326456	low-risk
	ARGO	14TS0Z0439	0	18.18	0	18.41	0.880604	high-risk
	ARGO	17TSLC0278	0	13.35	1	13.45	1.42253	high-risk
	ARGO	14TSRC0356	0	81.11	0	81.34	0.539175	low-risk
	ARGO	14TS0Z0513	0	73.78	0	73.87	1.20653	high-risk
	ARGO	14TSRC0460	0	9.01	1	9.47	0.867587	high-risk
	ARGO	14TS0Z0436	0	20.05	1	20.28	0.975517	high-risk
	ARGO	14TS0Z0565	0	59.18	0	59.31	1.24245	high-risk
	ARGO	14TS0H0131	0	66.12	0	66.38	1.02839	high-risk
	ARGO	14TS0Z0477	0	76.41	0	76.57	0.767675	low-risk
	ARGO	14TSRC0453	0	61.22	0	61.45	0.862633	high-risk
	ARGO	14TSRC0392	1	30.12	1	41.46	0.596629	low-risk
	ARGO	13TSRC0228	0	3.42	1	3.62	1.09866	high-risk
	ARGO	14TS0Z0524	0	53.19	0	53.39	0.84248	high-risk
	ARGO	14TS0R0992	0	78.31	0	78.48	0.468951	low-risk
	ARGO	14TS0Z0519	0	46.49	0	46.59	1.03092	high-risk
	ARGO	14TS0Z0433	0	67.07	0	67.23	1.56907	high-risk
	ARGO	14TSRC0417	0	10.13	0	10.39	0.514848	low-risk
	ARGO	14TS0Z0521	0	61.48	0	61.64	0.904578	high-risk
	ARGO	14TS0Z0558	0	60.13	0	60.49	0.59014	low-risk
	ARGO	14TSRC0397	0	70.82	0	70.98	0.67353	low-risk
	ARGO	14TSRC0456	0	70.85	0	71.18	0.404426	low-risk
	ARGO	14TS0Z0472	1	41.46	1	30.94	0.487977	low-risk
	ARGO	14TS0Z0481	0	60.69	0	60.82	0.519286	low-risk
	ARGO	14TS0H0134	1	6.94	1	26.89	0.842007	high-risk
	ARGO	14TS0Z0458	0	7.43	1	7.63	0.734893	low-risk
	ARGO	14TS0R0998	0	78.28	0	78.71	0.517052	low-risk
	ARGO	15TS0Z0707	1	4.64	1	8.48	1.13127	high-risk
	ARGO	17TS0Z1188	0	30.31	0	30.77	1.14926	high-risk
	ARGO	14TS0Z0493	0	63.81	0	63.91	0.758786	low-risk
	ARGO	14TS0Z0460	0	60	0	60.13	0.905893	high-risk
	ARGO	14TS0H0126	0	65.79	0	66.18	0.424973	low-risk
	ARGO	14TS0Z0498	0	74.63	0	74.96	0.668553	low-risk
	ARGO	14TS0Z0533	0	61.32	0	61.41	0.697683	low-risk
	ARGO	15TSLC0151	0	52.14	0	52.44	0.91325	high-risk
	ARGO	14TSRC0385	0	77.42	0	77.62	0.832598	high-risk
	ARGO	14TS0Z0577	0	58.39	0	58.65	1.24728	high-risk
	ARGO	14TSRC0472	0	15.95	1	16.44	0.983054	high-risk
	ARGO	14TSRC0400	0	77.36	0	77.52	0.869877	high-risk
	ARGO	14TSRC0380	0	15.85	0	16.01	0.805445	high-risk
	ARGO	16TS0Z1017	0	17.92	1	18.18	0.768363	low-risk
	ARGO	16TSRC0743	0	37.05	0	37.25	0.824181	high-risk
	ARGO	14TS0Z0536	0	61.25	0	61.94	0.745494	low-risk
	ARGO	14TSRC0441	0	62.37	0	62.56	0.596884	low-risk
	ARGO	14TSRC0438	0	73.18	0	73.25	0.316201	low-risk
	ARGO	14TS0Z0539	1	5.19	1	23.51	1.05411	high-risk
	ARGO	14TS0R0959	0	67.63	0	67.96	0.897668	high-risk
	ARGO	14TSRC0437	0	63.12	0	63.72	0.751567	low-risk
	ARGO	14TS0Z0578	0	60.13	0	60.49	0.499263	low-risk
	ARGO	14TS0Z0501	0	63.29	0	63.65	0.8694	high-risk
	ARGO	14TS0H0114	0	64.96	0	65.16	0.946198	high-risk
	ARGO	14TSRC0432	0	64.9	0	64.93	0.52883	low-risk
	ARGO	17TS0H0229	1	40.08	0	40.34	0.445355	low-risk
	ARGO	14TS0Z0545	1	20.25	1	26.4	1.06013	high-risk
	ARGO	14TSRC0379	0	67.04	0	67.2	0.451557	low-risk
	ARGO	14TS0Z0457	0	77.36	0	77.46	0.640737	low-risk
	ARGO	14TS0H0111	1	3.65	1	26.04	1.17281	high-risk
	ARGO	14TS0Z0504	0	67.96	0	68.19	0.598894	low-risk
	ARGO	16TS0Z1025	1	19.59	1	26.07	0.939189	high-risk
	ARGO	14TS0Z0525	1	11.93	1	20.75	1.012	high-risk
	ARGO	14TSRC0393	0	65.82	0	65.88	0.403266	low-risk
	ARGO	14TS0Z0485	0	75.98	0	76.18	0.815196	high-risk
	ARGO	14TS0Z0564	0	59.67	0	60	0.751805	low-risk
	ARGO	13TSRC0290	0	25.87	1	26.27	1.04786	high-risk
	ARGO	14TS0Z0437	0	66.81	0	67.04	1.0164	high-risk
	ARGO	14TSRC0413	0	76.93	0	77.33	0.632124	low-risk
	ARGO	14TS0H0135	0	64.67	0	64.8	0.730495	low-risk
	ARGO	14TS0Z0480	0	76.21	0	76.5	0.606993	low-risk
	ARGO	13TSRC0306	NA	NA	NA	NA	0.505732	low-risk
	ARGO	14TSRC0457	0	60.59	0	60.79	1.0221	high-risk
	ARGO	14TS0R0940	0	68.75	0	68.81	0.521489	low-risk
	ARGO	14TSRC0365	0	80.19	0	80.38	1.12053	high-risk
	ARGO	14TS0R0996	0	60.62	0	60.76	0.530089	low-risk
	ARGO	14TS0Z0559	0	59.54	0	59.74	0.986146	high-risk
	ARGO	13TSRC0347	0	68.19	0	68.38	1.09141	high-risk
	ARGO	14TS0Z0561	0	59.51	0	59.61	0.904024	high-risk
	ARGO	14TS0Z0518	0	58.65	1	58.72	1.18438	high-risk
	ARGO	17TSRC1010	0	12.33	1	12.53	0.999871	high-risk
	ARGO	14TS0R0984	1	24.49	1	36.3	0.689174	low-risk
	ARGO	14TS0R0977	0	66.87	0	67.33	0.414489	low-risk
	ARGO	14TS0Z0444	0	58.98	0	59.18	0.572232	low-risk
	ARGO	17TS0Z1310	1	12.85	0	15.62	1.25632	high-risk
	ARGO	14TS0H0143	0	60.2	0	60.26	0.941783	high-risk
	ARGO	14TSRC0421	0	64.44	0	64.7	0.579295	low-risk
	ARGO	14TSRC0399	1	6.28	0	67.89	0.372653	low-risk
	ARGO	14TSRC0361	1	7.2	0	30.18	1.18376	high-risk
	ARGO	14TS0Z0556	0	28.14	0	28.37	0.69573	low-risk
	ARGO	14TS0Z0512	0	5.19	1	5.52	1.47608	high-risk
	ARGO	15TS0H0177	0	19.96	1	20.22	0.749011	low-risk
	ARGO	15TSLC0183	0	44.45	0	44.55	0.920094	high-risk
	ARGO	13TSRC0334	1	9.67	0	69.96	0.52706	low-risk
	ARGO	14TS0Z0441	1	3.75	1	36.72	0.671111	low-risk
	ARGO	14TSRC0465	0	58.85	0	59.08	0.704632	low-risk
	ARGO	14TS0R0972	0	68.48	0	68.71	0.788345	low-risk
	ARGO	14TS0Z0438	1	18.58	1	67.07	0.893302	high-risk
	ARGO	14TS0Z0553	0	69.53	0	69.8	0.821345	high-risk
	ARGO	14TSRC0424	0	64.01	0	64.34	0.292129	low-risk
	ARGO	14TS0Z0479	0	70.95	0	71.15	0.39526	low-risk
	ARGO	14TS0H0146	1	17.39	1	23.84	0.867933	high-risk
	ARGO	13TSRC0307	1	5.95	0	6.41	1.26208	high-risk
	ARGO	14TS0R0960	1	5.33	1	33.96	0.649021	low-risk
	ARGO	14TS0R0993	0	57.34	0	57.47	0.541954	low-risk
	ARGO	14TS0Z0453	1	6.87	0	59.84	0.555154	low-risk
	ARGO	14TS0Z0579	0	59.87	0	60.07	1.066	high-risk
	ARGO	14TS0Z0500	0	74.37	0	74.76	0.988494	high-risk
	ARGO	17TSRC0959	1	5.06	1	15.06	0.325916	low-risk
	ARGO	14TSRC0436	0	16.04	0	16.44	0.507204	low-risk
	ARGO	14TS0Z0412	0	69.83	0	69.99	1.05985	high-risk
	ARGO	14TS0Z0538	0	60.36	0	60.62	0.89028	high-risk
	ARGO	13TSRC0234	0	1.74	1	3.22	1.07133	high-risk
	ARGO	17TSRC0992	0	14.96	1	15.09	0.815469	high-risk
	ARGO	17TSRC0961	0	4.57	1	4.8	1.38713	high-risk
	ARGO	17TSRC1002	0	4.67	1	4.77	1.37686	high-risk
	ARGO	14TS0Z0456	0	3.25	0	3.32	0.617062	low-risk
	ARGO	14TS0R0965	0	67.46	0	67.56	0.60203	low-risk
	ARGO	14TS0H0128	0	18.51	1	18.64	1.20737	high-risk
	ARGO	14TS0Z0496	0	61.58	0	61.74	0.990615	high-risk
	ARGO	13TS0R0895	0	80.25	0	80.48	0.303125	low-risk
	ARGO	14TSRC0377	0	67.2	0	67.5	0.643854	low-risk
	ARGO	14TSRC0384	NA	NA	NA	NA	0.673302	low-risk
	ARGO	15TSRC0531	0	10.16	1	10.39	0.985147	high-risk
	ARGO	15TS0H0157	0	15.88	1	16.18	0.729912	low-risk
	ARGO	17TSRC1035	0	0.59	1	0.79	0.621664	low-risk
	ARGO	14TS0H0127	1	5.88	0	6.05	0.791613	high-risk
	ARGO	14TS0Z0499	1	15.02	1	18.58	0.767018	low-risk
	ARGO	17TS0Z1407	0	4.57	1	4.7	1.23057	high-risk
	ARGO	14TS0Z0461	0	54.71	1	55.13	0.639324	low-risk
	ARGO	14TSRC0445	0	73.28	0	73.45	0.497822	low-risk
	ARGO	14TS0Z0492	1	17.65	0	70.95	1.13959	high-risk
	ARGO	14TS0Z0573	1	8.25	0	59.41	0.435427	low-risk
	ARGO	15TSRC0527	0	11.97	1	12.23	1.09322	high-risk
	ARGO	17TSRC0872	0	6.18	1	6.48	0.911165	high-risk
	ARGO	15TS0Z0706	0	34.82	1	35.01	0.989971	high-risk
	ARGO	14TSRC0404	0	62.6	0	62.66	0.87003	high-risk
	ARGO	14TS0Z0420	0	78.25	0	78.44	0.422712	low-risk
	ARGO	14TSRC0440	0	74.01	0	74.17	0.398375	low-risk
	ARGO	14TSRC0439	0	63.09	0	63.55	0.43023	low-risk
	ARGO	14TS0R0957	0	60.76	0	60.89	0.624191	low-risk
	ARGO	14TS0H0122	0	25.38	0	25.64	0.861374	high-risk
	ARGO	14TS0Z0537	0	62.53	0	62.63	1.25262	high-risk
	ARGO	14TSRC0372	0	68.48	0	68.94	0.217324	low-risk
	ARGO	14TS0Z0425	1	79.46	0	79.69	0.894758	high-risk
	ARGO	14TSRC0401	0	66.18	0	66.35	1.02637	high-risk
	ARGO	13TSRC0329	1	3.35	1	28.7	1.05342	high-risk
	ARGO	14TS0Z0576	1	31.46	1	37.35	0.964952	high-risk
	ARGO	13TSRC0316	1	2.86	1	7.17	0.948747	high-risk
	ARGO	14TS0Z0515	0	10.42	1	10.65	1.41238	high-risk
	ARGO	14TSRC0360	1	3.02	1	9.3	0.227457	low-risk
	ARGO	14TSRC0366	1	2.24	1	11.74	0.73374	low-risk
	GSE39582	GSM971957	1	0	1	10	2.69077	high-risk
	GSE39582	GSM971958	1	0	1	9	2.76959	high-risk
	GSE39582	GSM971959	1	4	0	52	2.0897	low-risk
	GSE39582	GSM971960	0	74	0	74	2.21142	low-risk
	GSE39582	GSM971961	1	1	1	32	2.80969	high-risk
	GSE39582	GSM971962	0	73	0	73	3.10905	high-risk
	GSE39582	GSM971963	1	17	1	20	2.53424	low-risk
	GSE39582	GSM971964	0	35	0	35	2.52772	low-risk
	GSE39582	GSM971965	0	33	0	33	2.61131	high-risk
	GSE39582	GSM971966	0	63	0	63	2.6407	high-risk
	GSE39582	GSM971967	NA	31	1	31	2.49609	low-risk
	GSE39582	GSM971968	1	93	0	112	2.77201	high-risk
	GSE39582	GSM971969	0	63	0	63	2.47103	low-risk
	GSE39582	GSM971970	0	86	0	86	2.67149	high-risk
	GSE39582	GSM971971	0	65	0	65	2.35779	low-risk
	GSE39582	GSM971972	0	75	0	75	2.413	low-risk
	GSE39582	GSM971973	0	46	0	46	2.58039	high-risk
	GSE39582	GSM971974	0	56	0	56	2.36101	low-risk
	GSE39582	GSM971975	0	46	0	46	2.37	low-risk
	GSE39582	GSM971976	0	36	0	36	2.7724	high-risk
	GSE39582	GSM971977	0	49	0	49	2.94017	high-risk
	GSE39582	GSM971978	0	109	0	109	2.44314	low-risk
	GSE39582	GSM971979	0	53	0	53	2.93642	high-risk
	GSE39582	GSM971980	0	59	0	59	2.556	high-risk
	GSE39582	GSM971981	0	48	0	48	2.32191	low-risk
	GSE39582	GSM971982	0	42	1	42	2.56605	high-risk
	GSE39582	GSM971983	0	87	0	87	2.59695	high-risk
	GSE39582	GSM971984	1	5	0	81	2.38306	low-risk
	GSE39582	GSM971985	0	7	0	7	2.33557	low-risk
	GSE39582	GSM971986	0	68	0	68	2.46872	low-risk
	GSE39582	GSM971987	0	68	0	68	3.04997	high-risk
	GSE39582	GSM971988	1	15	1	18	2.57814	high-risk
	GSE39582	GSM971989	1	16	1	24	2.65925	high-risk
	GSE39582	GSM971990	0	12	1	12	2.15667	low-risk
	GSE39582	GSM971991	0	55	1	55	2.35626	low-risk
	GSE39582	GSM971992	0	20	1	20	2.06867	low-risk
	GSE39582	GSM971993	0	56	0	56	2.35813	low-risk
	GSE39582	GSM971994	0	43	0	43	2.60927	high-risk
	GSE39582	GSM971995	0	25	0	25	2.28555	low-risk
	GSE39582	GSM971996	0	76	0	76	3.13863	high-risk
	GSE39582	GSM971997	0	89	0	89	2.70284	high-risk
	GSE39582	GSM971998	1	18	1	23	2.48723	low-risk
	GSE39582	GSM971999	0	1	0	1	2.70727	high-risk
	GSE39582	GSM972000	1	9	0	9	2.69723	high-risk
	GSE39582	GSM972001	0	73	0	73	2.40436	low-risk
	GSE39582	GSM972002	1	25	0	26	2.59402	high-risk
	GSE39582	GSM972003	1	0	1	27	2.24707	low-risk
	GSE39582	GSM972004	0	89	0	89	2.41629	low-risk
	GSE39582	GSM972005	1	0	0	44	2.33424	low-risk
	GSE39582	GSM972006	1	0	1	23	2.83596	high-risk
	GSE39582	GSM972007	0	2	1	2	3.0552	high-risk
	GSE39582	GSM972008	1	2	1	72	2.75076	high-risk
	GSE39582	GSM972009	1	0	1	10	2.56406	high-risk
	GSE39582	GSM972010	1	10	1	46	2.55121	high-risk
	GSE39582	GSM972011	1	18	1	20	3.01984	high-risk
	GSE39582	GSM972012	0	101	0	101	2.44476	low-risk
	GSE39582	GSM972013	0	43	1	43	2.51355	low-risk
	GSE39582	GSM972014	1	0	1	29	2.51617	low-risk
	GSE39582	GSM972015	0	91	0	91	2.52086	low-risk
	GSE39582	GSM972016	1	14	1	16	2.72336	high-risk
	GSE39582	GSM972017	0	43	0	43	2.41034	low-risk
	GSE39582	GSM972018	0	117	0	117	2.37341	low-risk
	GSE39582	GSM972019	1	21	1	25	2.53926	high-risk
	GSE39582	GSM972020	1	9	0	78	2.74676	high-risk
	GSE39582	GSM972021	1	5	1	37	2.33373	low-risk
	GSE39582	GSM972022	0	82	0	82	2.49763	low-risk
	GSE39582	GSM972023	1	6	0	16	2.64367	high-risk
	GSE39582	GSM972024	1	37	0	43	2.23982	low-risk
	GSE39582	GSM972025	0	53	0	53	2.30068	low-risk
	GSE39582	GSM972026	1	32	1	34	2.47466	low-risk
	GSE39582	GSM972027	0	94	0	94	2.61813	high-risk
	GSE39582	GSM972028	0	78	0	78	2.53781	high-risk
	GSE39582	GSM972029	0	36	0	36	3.00718	high-risk
	GSE39582	GSM972030	0	52	0	52	2.96488	high-risk
	GSE39582	GSM972031	0	55	0	55	2.33869	low-risk
	GSE39582	GSM972032	0	60	0	60	2.39667	low-risk
	GSE39582	GSM972033	0	50	0	50	2.12682	low-risk
	GSE39582	GSM972034	0	50	0	50	2.34222	low-risk
	GSE39582	GSM972035	0	39	0	39	2.48283	low-risk
	GSE39582	GSM972036	0	50	0	50	2.3617	low-risk
	GSE39582	GSM972037	0	33	0	33	2.23556	low-risk
	GSE39582	GSM972038	0	1	1	1	2.34708	low-risk
	GSE39582	GSM972039	1	0	1	52	2.70569	high-risk
	GSE39582	GSM972040	0	63	0	63	2.70357	high-risk
	GSE39582	GSM972041	0	55	0	55	2.64564	high-risk
	GSE39582	GSM972042	0	51	0	51	2.22843	low-risk
	GSE39582	GSM972043	1	0	1	27	2.44763	low-risk
	GSE39582	GSM972044	0	42	0	42	2.35485	low-risk
	GSE39582	GSM972045	1	0	1	11	2.53436	high-risk
	GSE39582	GSM972046	1	21	0	58	2.95253	high-risk
	GSE39582	GSM972047	0	33	0	33	2.49445	low-risk
	GSE39582	GSM972048	1	0	0	30	2.61083	high-risk
	GSE39582	GSM972049	0	26	0	26	2.41807	low-risk
	GSE39582	GSM972050	0	19	0	19	1.9309	low-risk
	GSE39582	GSM972051	1	0	1	28	2.78813	high-risk
	GSE39582	GSM972052	0	15	0	15	2.42436	low-risk
	GSE39582	GSM972053	0	29	0	29	2.2837	low-risk
	GSE39582	GSM972054	0	26	0	26	2.84873	high-risk
	GSE39582	GSM972055	0	93	0	93	2.55266	high-risk
	GSE39582	GSM972056	0	92	0	92	2.65299	high-risk
	GSE39582	GSM972057	0	26	1	26	2.5606	high-risk
	GSE39582	GSM972058	0	60	0	60	2.59097	high-risk
	GSE39582	GSM972059	0	59	0	59	2.71488	high-risk
	GSE39582	GSM972060	0	82	0	82	2.52272	low-risk
	GSE39582	GSM972061	0	43	1	43	2.67039	high-risk
	GSE39582	GSM972062	1	0	1	23	2.59675	high-risk
	GSE39582	GSM972063	0	70	0	70	2.51726	low-risk
	GSE39582	GSM972064	1	0	1	22	2.79484	high-risk
	GSE39582	GSM972065	0	46	0	46	2.71248	high-risk
	GSE39582	GSM972066	1	0	0	49	2.51927	low-risk
	GSE39582	GSM972067	0	183	1	183	2.86372	high-risk
	GSE39582	GSM972068	1	3	1	22	2.66214	high-risk
	GSE39582	GSM972069	0	201	0	201	2.62011	high-risk
	GSE39582	GSM972070	0	68	1	68	2.34006	low-risk
	GSE39582	GSM972071	0	183	0	183	2.61428	high-risk
	GSE39582	GSM972072	0	172	0	172	2.98046	high-risk
	GSE39582	GSM972073	0	163	0	163	2.79136	high-risk
	GSE39582	GSM972074	1	1	1	75	2.2755	low-risk
	GSE39582	GSM972075	0	44	1	44	2.51159	low-risk
	GSE39582	GSM972076	0	153	0	153	2.87653	high-risk
	GSE39582	GSM972077	1	26	1	31	2.95203	high-risk
	GSE39582	GSM972078	1	54	1	145	2.92652	high-risk
	GSE39582	GSM972079	0	168	0	168	3.11686	high-risk
	GSE39582	GSM972080	1	53	0	165	2.36642	low-risk
	GSE39582	GSM972081	0	26	0	26	2.4185	low-risk
	GSE39582	GSM972082	1	119	1	132	2.93586	high-risk
	GSE39582	GSM972083	0	127	0	127	2.39359	low-risk
	GSE39582	GSM972084	0	129	0	129	2.4113	low-risk
	GSE39582	GSM972085	0	97	0	97	2.61807	high-risk
	GSE39582	GSM972086	0	43	1	43	2.5906	high-risk
	GSE39582	GSM972087	1	8	1	32	2.2609	low-risk
	GSE39582	GSM972088	0	79	0	79	2.63688	high-risk
	GSE39582	GSM972089	0	87	0	87	2.52599	low-risk
	GSE39582	GSM972090	0	69	0	69	2.0596	low-risk
	GSE39582	GSM972091	1	45	0	70	1.99471	low-risk
	GSE39582	GSM972092	0	47	0	47	2.62388	high-risk
	GSE39582	GSM972093	0	74	0	74	2.81429	high-risk
	GSE39582	GSM972094	0	61	0	61	2.31814	low-risk
	GSE39582	GSM972095	0	67	0	67	2.57097	high-risk
	GSE39582	GSM972096	1	3	0	15	2.18928	low-risk
	GSE39582	GSM972097	1	12	1	12	2.9047	high-risk
	GSE39582	GSM972098	0	15	1	15	2.41757	low-risk
	GSE39582	GSM972099	0	15	0	15	2.34785	low-risk
	GSE39582	GSM972100	0	25	0	25	2.27779	low-risk
	GSE39582	GSM972101	1	21	0	35	2.26055	low-risk
	GSE39582	GSM972102	0	46	0	46	2.26491	low-risk
	GSE39582	GSM972103	1	28	0	58	2.64236	high-risk
	GSE39582	GSM972104	0	41	0	41	3.03894	high-risk
	GSE39582	GSM972105	0	32	0	32	2.50128	low-risk
	GSE39582	GSM972106	1	9	0	72	2.67738	high-risk
	GSE39582	GSM972107	0	60	1	60	2.34897	low-risk
	GSE39582	GSM972108	0	103	0	103	2.49311	low-risk
	GSE39582	GSM972109	0	36	0	36	2.27677	low-risk
	GSE39582	GSM972110	1	4	1	7	2.31062	low-risk
	GSE39582	GSM972111	1	13	0	22	2.61744	high-risk
	GSE39582	GSM972112	0	32	1	32	2.49785	low-risk
	GSE39582	GSM972113	1	18	0	27	2.90481	high-risk
	GSE39582	GSM972114	0	46	0	46	2.35994	low-risk
	GSE39582	GSM972115	1	11	1	75	2.54967	high-risk
	GSE39582	GSM972116	1	2	1	29	2.46148	low-risk
	GSE39582	GSM972117	1	11	0	32	2.44977	low-risk
	GSE39582	GSM972118	1	19	0	30	2.36899	low-risk
	GSE39582	GSM972119	1	25	0	37	2.62461	high-risk
	GSE39582	GSM972120	0	36	0	36	2.75254	high-risk
	GSE39582	GSM972121	0	35	0	35	2.57638	high-risk
	GSE39582	GSM972122	1	19	1	19	2.23895	low-risk
	GSE39582	GSM972123	0	71	0	71	2.30476	low-risk
	GSE39582	GSM972124	0	75	0	75	2.51998	low-risk
	GSE39582	GSM972125	1	14	0	68	2.84999	high-risk
	GSE39582	GSM972126	0	63	0	63	2.05188	low-risk
	GSE39582	GSM972127	0	85	0	85	2.6963	high-risk
	GSE39582	GSM972128	0	93	0	93	2.68604	high-risk
	GSE39582	GSM972129	0	11	0	11	2.42752	low-risk
	GSE39582	GSM972130	0	55	0	55	2.13282	low-risk
	GSE39582	GSM972131	0	86	0	86	3.0493	high-risk
	GSE39582	GSM972132	0	61	1	61	2.84418	high-risk
	GSE39582	GSM972133	1	27	1	53	2.67823	high-risk
	GSE39582	GSM972134	1	7	1	14	2.59911	high-risk
	GSE39582	GSM972135	1	4	1	13	2.57796	high-risk
	GSE39582	GSM972136	1	61	0	130	2.38015	low-risk
	GSE39582	GSM972137	1	9	0	129	2.4011	low-risk
	GSE39582	GSM972138	1	45	1	53	2.38499	low-risk
	GSE39582	GSM972139	1	38	0	102	1.87925	low-risk
	GSE39582	GSM972140	1	56	0	172	2.43073	low-risk
	GSE39582	GSM972141	1	15	0	84	2.7751	high-risk
	GSE39582	GSM972142	1	2	1	35	2.55591	high-risk
	GSE39582	GSM972143	0	154	0	154	2.53149	low-risk
	GSE39582	GSM972144	0	121	0	121	2.34289	low-risk
	GSE39582	GSM972145	0	135	0	135	2.31831	low-risk
	GSE39582	GSM972146	0	66	0	66	2.45376	low-risk
	GSE39582	GSM972147	0	140	0	140	2.25779	low-risk
	GSE39582	GSM972148	0	127	0	127	2.35134	low-risk
	GSE39582	GSM972149	0	132	0	132	2.16459	low-risk
	GSE39582	GSM972150	0	109	0	109	2.44758	low-risk
	GSE39582	GSM972151	0	77	0	77	2.13012	low-risk
	GSE39582	GSM972152	0	56	0	56	2.42858	low-risk
	GSE39582	GSM972153	0	66	1	66	2.58071	high-risk
	GSE39582	GSM972154	1	3	1	44	2.23118	low-risk
	GSE39582	GSM972155	1	6	1	24	2.41803	low-risk
	GSE39582	GSM972156	0	112	1	112	2.50203	low-risk
	GSE39582	GSM972157	0	118	0	118	2.57536	high-risk
	GSE39582	GSM972158	0	120	0	120	2.53123	low-risk
	GSE39582	GSM972159	0	93	0	93	2.17791	low-risk
	GSE39582	GSM972160	1	39	0	77	2.11058	low-risk
	GSE39582	GSM972161	1	9	1	11	2.55927	high-risk
	GSE39582	GSM972162	0	77	0	77	2.68313	high-risk
	GSE39582	GSM972163	0	41	0	41	2.51767	low-risk
	GSE39582	GSM972164	1	3	1	69	2.71566	high-risk
	GSE39582	GSM972165	1	36	1	87	2.47246	low-risk
	GSE39582	GSM972166	1	3	1	12	2.18574	low-risk
	GSE39582	GSM972167	1	36	1	45	2.04164	low-risk
	GSE39582	GSM972168	1	4	1	8	2.43665	low-risk
	GSE39582	GSM972169	0	164	0	164	2.16055	low-risk
	GSE39582	GSM972170	0	73	0	73	2.66571	high-risk
	GSE39582	GSM972171	0	130	0	130	2.56955	high-risk
	GSE39582	GSM972172	1	4	1	5	2.85837	high-risk
	GSE39582	GSM972173	1	15	1	26	2.49746	low-risk
	GSE39582	GSM972174	0	97	0	97	2.53516	high-risk
	GSE39582	GSM972175	1	28	1	43	2.59315	high-risk
	GSE39582	GSM972176	1	35	1	36	2.89115	high-risk
	GSE39582	GSM972177	1	20	1	22	2.62628	high-risk
	GSE39582	GSM972178	1	21	0	67	2.33476	low-risk
	GSE39582	GSM972179	1	17	1	18	2.436	low-risk
	GSE39582	GSM972180	1	19	1	24	2.41983	low-risk
	GSE39582	GSM972181	1	13	1	34	3.34954	high-risk
	GSE39582	GSM972182	1	23	1	58	2.47715	low-risk
	GSE39582	GSM972183	1	11	1	32	2.6181	high-risk
	GSE39582	GSM972184	1	4	1	39	2.72313	high-risk
	GSE39582	GSM972185	1	22	0	39	2.55669	high-risk
	GSE39582	GSM972186	1	14	1	47	3.06558	high-risk
	GSE39582	GSM972187	1	9	0	49	2.80005	high-risk
	GSE39582	GSM972188	1	11	0	22	2.4967	low-risk
	GSE39582	GSM972189	0	192	0	192	2.05776	low-risk
	GSE39582	GSM972190	0	108	0	108	2.35336	low-risk
	GSE39582	GSM972191	0	122	0	122	2.30091	low-risk
	GSE39582	GSM972192	0	158	0	158	2.72202	high-risk
	GSE39582	GSM972193	0	73	0	73	2.4016	low-risk
	GSE39582	GSM972194	0	83	0	83	2.49066	low-risk
	GSE39582	GSM972195	0	120	0	120	2.60405	high-risk
	GSE39582	GSM972196	0	73	0	73	2.25598	low-risk
	GSE39582	GSM972197	0	50	0	50	2.52593	low-risk
	GSE39582	GSM972198	0	57	0	57	2.18426	low-risk
	GSE39582	GSM972199	0	66	0	66	2.55865	high-risk
	GSE39582	GSM972200	0	54	0	54	2.50261	low-risk
	GSE39582	GSM972201	0	67	0	67	3.15321	high-risk
	GSE39582	GSM972202	0	53	0	53	2.4922	low-risk
	GSE39582	GSM972203	0	54	0	54	2.50102	low-risk
	GSE39582	GSM972204	1	4	0	44	3.06213	high-risk
	GSE39582	GSM972205	1	7	1	35	2.43032	low-risk
	GSE39582	GSM972206	1	0	0	42	2.55886	high-risk
	GSE39582	GSM972207	1	34	0	82	2.64768	high-risk
	GSE39582	GSM972208	1	0	1	25	2.54958	high-risk
	GSE39582	GSM972209	1	0	1	13	2.32009	low-risk
	GSE39582	GSM972210	1	0	1	46	2.91094	high-risk
	GSE39582	GSM972211	0	57	0	57	2.65568	high-risk
	GSE39582	GSM972212	1	0	1	18	2.34915	low-risk
	GSE39582	GSM972213	1	0	1	1	2.77805	high-risk
	GSE39582	GSM972214	1	0	1	2	1.99944	low-risk
	GSE39582	GSM972215	0	47	0	47	2.45491	low-risk
	GSE39582	GSM972216	1	0	0	94	2.5078	low-risk
	GSE39582	GSM972217	1	0	0	70	2.48426	low-risk
	GSE39582	GSM972218	1	0	1	7	2.42002	low-risk
	GSE39582	GSM972219	1	0	0	53	2.45367	low-risk
	GSE39582	GSM972220	0	1	0	1	2.34162	low-risk
	GSE39582	GSM972221	0	65	0	65	2.12948	low-risk
	GSE39582	GSM972222	0	57	0	57	2.53038	low-risk
	GSE39582	GSM972223	0	33	1	33	2.55818	high-risk
	GSE39582	GSM972224	1	20	1	25	2.54162	high-risk
	GSE39582	GSM972225	0	37	0	37	2.52785	low-risk
	GSE39582	GSM972226	0	20	0	20	2.5442	high-risk
	GSE39582	GSM972227	0	20	1	20	2.28912	low-risk
	GSE39582	GSM972228	0	1	0	1	2.52298	low-risk
	GSE39582	GSM972229	0	0	0	0	2.65777	high-risk
	GSE39582	GSM972230	0	27	0	27	2.60166	high-risk
	GSE39582	GSM972231	0	14	0	14	3.10101	high-risk
	GSE39582	GSM972232	0	21	0	21	2.78463	high-risk
	GSE39582	GSM972233	0	15	0	15	2.38696	low-risk
	GSE39582	GSM972234	0	10	1	10	3.2475	high-risk
	GSE39582	GSM972235	0	7	0	7	2.76317	high-risk
	GSE39582	GSM972236	0	12	0	12	2.36458	low-risk
	GSE39582	GSM972237	0	25	0	25	2.42724	low-risk
	GSE39582	GSM972238	0	19	0	19	2.38786	low-risk
	GSE39582	GSM972239	0	14	0	14	2.60805	high-risk
	GSE39582	GSM972240	0	14	0	14	2.4337	low-risk
	GSE39582	GSM972241	0	17	1	17	2.23902	low-risk
	GSE39582	GSM972242	0	17	0	17	2.2625	low-risk
	GSE39582	GSM972243	0	2	0	2	2.31787	low-risk
	GSE39582	GSM972244	0	14	0	14	2.63052	high-risk
	GSE39582	GSM972245	0	0	1	0	2.69944	high-risk
	GSE39582	GSM972246	0	0	0	0	2.69968	high-risk
	GSE39582	GSM972247	0	6	0	6	2.46689	low-risk
	GSE39582	GSM972248	0	14	0	14	2.28727	low-risk
	GSE39582	GSM972249	0	14	0	14	2.34989	low-risk
	GSE39582	GSM972250	0	12	0	12	2.40369	low-risk
	GSE39582	GSM972251	0	7	1	7	2.60248	high-risk
	GSE39582	GSM972252	0	16	0	16	2.7342	high-risk
	GSE39582	GSM972253	0	16	0	16	2.37268	low-risk
	GSE39582	GSM972254	1	9	0	14	2.83303	high-risk
	GSE39582	GSM972255	0	5	0	5	2.72054	high-risk
	GSE39582	GSM972256	1	13	0	19	2.59785	high-risk
	GSE39582	GSM972257	1	9	1	21	2.45239	low-risk
	GSE39582	GSM972258	0	0	1	0	2.56402	high-risk
	GSE39582	GSM972259	0	29	0	29	2.51423	low-risk
	GSE39582	GSM972260	0	13	0	13	2.48071	low-risk
	GSE39582	GSM972261	0	7	1	7	2.55112	high-risk
	GSE39582	GSM972262	0	5	0	5	2.5782	high-risk
	GSE39582	GSM972263	0	76	0	76	2.68963	high-risk
	GSE39582	GSM972264	0	73	0	73	2.61194	high-risk
	GSE39582	GSM972265	0	60	0	60	2.56144	high-risk
	GSE39582	GSM972266	0	20	1	20	2.6471	high-risk
	GSE39582	GSM972267	0	67	1	67	2.72118	high-risk
	GSE39582	GSM972268	0	48	0	48	2.23345	low-risk
	GSE39582	GSM972269	0	79	0	79	2.61699	high-risk
	GSE39582	GSM972270	0	65	0	65	2.38687	low-risk
	GSE39582	GSM972271	1	13	1	14	2.71358	high-risk
	GSE39582	GSM972272	0	15	1	15	2.31775	low-risk
	GSE39582	GSM972273	0	16	1	16	2.33776	low-risk
	GSE39582	GSM972274	0	57	0	57	2.73823	high-risk
	GSE39582	GSM972275	1	3	1	4	2.58492	high-risk
	GSE39582	GSM972276	0	43	0	43	2.23678	low-risk
	GSE39582	GSM972277	0	51	0	51	2.18154	low-risk
	GSE39582	GSM972278	0	45	0	45	2.64048	high-risk
	GSE39582	GSM972279	0	52	0	52	2.76672	high-risk
	GSE39582	GSM972280	0	46	1	46	2.77934	high-risk
	GSE39582	GSM972281	0	56	0	56	2.31839	low-risk
	GSE39582	GSM972282	0	51	0	51	2.71588	high-risk
	GSE39582	GSM972283	0	51	0	51	2.66984	high-risk
	GSE39582	GSM972284	0	27	1	27	2.20645	low-risk
	GSE39582	GSM972285	0	2	1	2	2.66836	high-risk
	GSE39582	GSM972286	0	37	0	37	2.46792	low-risk
	GSE39582	GSM972287	0	43	0	43	2.86304	high-risk
	GSE39582	GSM972288	0	35	1	35	2.42208	low-risk
	GSE39582	GSM972289	0	17	1	17	2.23192	low-risk
	GSE39582	GSM972290	0	39	0	39	2.90859	high-risk
	GSE39582	GSM972291	1	10	0	32	2.97703	high-risk
	GSE39582	GSM972292	0	25	0	25	2.5415	high-risk
	GSE39582	GSM972293	0	50	0	50	2.61107	high-risk
	GSE39582	GSM972294	0	25	0	25	2.24827	low-risk
	GSE39582	GSM972295	0	61	0	61	2.602	high-risk
	GSE39582	GSM972297	0	46	1	46	2.61371	high-risk
	GSE39582	GSM972298	0	9	0	9	2.50546	low-risk
	GSE39582	GSM972299	0	41	1	41	2.587	high-risk
	GSE39582	GSM972300	0	41	0	41	2.12951	low-risk
	GSE39582	GSM972301	0	105	1	105	2.72797	high-risk
	GSE39582	GSM972302	0	27	1	27	2.28274	low-risk
	GSE39582	GSM972303	0	19	0	19	2.31708	low-risk
	GSE39582	GSM972304	0	30	0	30	2.26532	low-risk
	GSE39582	GSM972305	0	31	0	31	2.70422	high-risk
	GSE39582	GSM972306	0	56	0	56	2.27857	low-risk
	GSE39582	GSM972307	0	82	0	82	2.33524	low-risk
	GSE39582	GSM972308	0	92	0	92	2.18804	low-risk
	GSE39582	GSM972309	0	95	0	95	2.56469	high-risk
	GSE39582	GSM972310	0	25	0	25	2.70162	high-risk
	GSE39582	GSM972311	0	106	0	106	3.26475	high-risk
	GSE39582	GSM972312	0	97	1	97	2.59982	high-risk
	GSE39582	GSM972313	0	91	1	91	2.6743	high-risk
	GSE39582	GSM972314	0	46	0	46	2.46135	low-risk
	GSE39582	GSM972315	0	84	0	84	2.44084	low-risk
	GSE39582	GSM972316	0	83	0	83	2.27379	low-risk
	GSE39582	GSM972317	1	5	1	30	2.25198	low-risk
	GSE39582	GSM972318	0	36	1	36	2.60078	high-risk
	GSE39582	GSM972319	0	78	1	78	2.68948	high-risk
	GSE39582	GSM972320	1	10	1	58	2.60193	high-risk
	GSE39582	GSM972321	0	9	0	9	2.49389	low-risk
	GSE39582	GSM972322	1	66	1	86	2.31053	low-risk
	GSE39582	GSM972323	0	80	0	80	2.40119	low-risk
	GSE39582	GSM972324	0	82	0	82	2.34188	low-risk
	GSE39582	GSM972325	1	53	0	71	2.57192	high-risk
	GSE39582	GSM972326	0	85	0	85	2.24983	low-risk
	GSE39582	GSM972327	0	83	0	83	2.47074	low-risk
	GSE39582	GSM972328	1	78	0	82	2.80364	high-risk
	GSE39582	GSM972329	0	78	0	78	2.39552	low-risk
	GSE39582	GSM972330	0	86	0	86	2.38954	low-risk
	GSE39582	GSM972331	0	75	1	75	2.39738	low-risk
	GSE39582	GSM972332	0	87	0	87	2.54117	high-risk
	GSE39582	GSM972333	0	80	0	80	2.40293	low-risk
	GSE39582	GSM972334	0	77	0	77	2.78813	high-risk
	GSE39582	GSM972335	0	46	1	46	2.59162	high-risk
	GSE39582	GSM972336	0	50	0	50	2.42095	low-risk
	GSE39582	GSM972337	0	41	1	41	2.04569	low-risk
	GSE39582	GSM972338	0	74	0	74	2.32772	low-risk
	GSE39582	GSM972339	0	76	0	76	2.69697	high-risk
	GSE39582	GSM972340	1	48	0	84	2.23672	low-risk
	GSE39582	GSM972341	0	69	0	69	2.37416	low-risk
	GSE39582	GSM972342	0	28	0	28	2.57753	high-risk
	GSE39582	GSM972343	0	52	1	52	2.55455	high-risk
	GSE39582	GSM972344	0	75	0	75	2.4198	low-risk
	GSE39582	GSM972345	1	41	1	42	3.01851	high-risk
	GSE39582	GSM972346	0	72	1	72	2.62421	high-risk
	GSE39582	GSM972347	0	7	0	7	2.47602	low-risk
	GSE39582	GSM972348	0	62	0	62	2.38343	low-risk
	GSE39582	GSM972349	0	5	1	5	2.9338	high-risk
	GSE39582	GSM972350	NA	9	1	9	2.16424	low-risk
	GSE39582	GSM972351	0	24	0	24	2.30344	low-risk
	GSE39582	GSM972352	1	74	0	139	2.74668	high-risk
	GSE39582	GSM972353	0	133	0	133	2.47378	low-risk
	GSE39582	GSM972354	1	23	1	95	2.46632	low-risk
	GSE39582	GSM972355	1	17	1	34	2.78278	high-risk
	GSE39582	GSM972356	NA	53	1	53	2.2893	low-risk
	GSE39582	GSM972357	0	42	1	42	2.49918	low-risk
	GSE39582	GSM972358	0	81	0	81	2.61917	high-risk
	GSE39582	GSM972359	1	12	1	30	2.51604	low-risk
	GSE39582	GSM972360	0	141	0	141	2.82027	high-risk
	GSE39582	GSM972361	1	18	1	19	2.81276	high-risk
	GSE39582	GSM972362	0	98	0	98	2.40883	low-risk
	GSE39582	GSM972363	0	140	0	140	2.37386	low-risk
	GSE39582	GSM972364	0	103	0	103	2.44946	low-risk
	GSE39582	GSM972365	0	47	0	47	2.74277	high-risk
	GSE39582	GSM972366	1	14	1	24	2.65569	high-risk
	GSE39582	GSM972367	0	95	0	95	2.61125	high-risk
	GSE39582	GSM972368	0	92	0	92	2.01558	low-risk
	GSE39582	GSM972369	1	18	1	102	2.80574	high-risk
	GSE39582	GSM972370	1	32	1	71	2.30271	low-risk
	GSE39582	GSM972371	0	81	0	81	2.63389	high-risk
	GSE39582	GSM972372	1	33	1	50	2.86451	high-risk
	GSE39582	GSM972373	1	37	0	79	2.55301	high-risk
	GSE39582	GSM972374	0	90	0	90	2.6281	high-risk
	GSE39582	GSM972375	0	117	0	117	2.83575	high-risk
	GSE39582	GSM972376	0	87	0	87	2.85856	high-risk
	GSE39582	GSM972377	0	82	0	82	2.99769	high-risk
	GSE39582	GSM972378	0	86	0	86	2.7528	high-risk
	GSE39582	GSM972379	0	95	0	95	2.24363	low-risk
	GSE39582	GSM972380	1	6	1	15	2.84097	high-risk
	GSE39582	GSM972381	1	27	1	48	2.47231	low-risk
	GSE39582	GSM972382	1	37	1	38	2.42035	low-risk
	GSE39582	GSM972383	0	92	0	92	2.53252	low-risk
	GSE39582	GSM972384	0	106	1	106	2.62857	high-risk
	GSE39582	GSM972385	0	63	0	63	2.97592	high-risk
	GSE39582	GSM972386	0	90	0	90	2.45606	low-risk
	GSE39582	GSM972387	1	24	0	123	2.28836	low-risk
	GSE39582	GSM972388	0	83	1	83	2.52716	low-risk
	GSE39582	GSM972389	0	93	0	93	2.31842	low-risk
	GSE39582	GSM972390	1	6	1	8	2.73816	high-risk
	GSE39582	GSM972391	1	43	1	52	2.70812	high-risk
	GSE39582	GSM972392	1	21	1	44	2.66301	high-risk
	GSE39582	GSM972393	1	5	1	47	2.73563	high-risk
	GSE39582	GSM972394	1	6	1	11	2.76258	high-risk
	GSE39582	GSM972395	0	147	0	147	2.41136	low-risk
	GSE39582	GSM972396	0	107	0	107	2.23634	low-risk
	GSE39582	GSM972397	0	105	0	105	2.29898	low-risk
	GSE39582	GSM972398	0	64	1	64	2.09035	low-risk
	GSE39582	GSM972399	0	90	0	90	2.23672	low-risk
	GSE39582	GSM972400	1	8	1	11	2.59607	high-risk
	GSE39582	GSM972401	0	0	1	0	2.95464	high-risk
	GSE39582	GSM972402	1	0	1	31	2.96407	high-risk
	GSE39582	GSM972403	0	56	0	56	2.66665	high-risk
	GSE39582	GSM972404	0	48	0	48	2.48664	low-risk
	GSE39582	GSM972405	0	79	1	79	2.58579	high-risk
	GSE39582	GSM972406	0	106	0	106	2.70407	high-risk
	GSE39582	GSM972407	0	132	0	132	2.92926	high-risk
	GSE39582	GSM972408	0	32	1	32	2.66452	high-risk
	GSE39582	GSM972409	0	104	0	104	2.60793	high-risk
	GSE39582	GSM972410	0	91	0	91	2.85912	high-risk
	GSE39582	GSM972411	0	125	0	125	2.09166	low-risk
	GSE39582	GSM972412	1	5	1	8	2.77483	high-risk
	GSE39582	GSM972413	1	16	1	20	2.80453	high-risk
	GSE39582	GSM972414	0	53	0	53	2.56022	high-risk
	GSE39582	GSM972415	1	8	1	42	2.548	high-risk
	GSE39582	GSM972416	1	5	1	8	2.69947	high-risk
	GSE39582	GSM972417	0	146	0	146	2.93588	high-risk
	GSE39582	GSM972418	0	70	0	70	2.6455	high-risk
	GSE39582	GSM972419	1	30	1	32	2.57027	high-risk
	GSE39582	GSM972420	1	6	1	6	2.72313	high-risk
	GSE39582	GSM972421	1	22	0	28	2.68238	high-risk
	GSE39582	GSM972422	1	13	1	37	2.91807	high-risk
	GSE39582	GSM972423	1	13	0	40	2.74202	high-risk
	GSE39582	GSM972424	0	104	0	104	2.4619	low-risk
	GSE39582	GSM972425	0	59	0	59	2.73794	high-risk
	GSE39582	GSM972426	0	81	0	81	2.9278	high-risk
	GSE39582	GSM972427	0	53	0	53	2.46287	low-risk
	GSE39582	GSM972428	0	55	0	55	2.77652	high-risk
	GSE39582	GSM972429	0	62	0	62	2.4504	low-risk
	GSE39582	GSM972430	0	53	0	53	2.5637	high-risk
	GSE39582	GSM972431	0	54	0	54	2.4511	low-risk
	GSE39582	GSM972432	1	19	0	55	2.62526	high-risk
	GSE39582	GSM972433	1	3	1	16	3.20924	high-risk
	GSE39582	GSM972434	1	19	1	42	2.09566	low-risk
	GSE39582	GSM972435	1	14	0	40	2.64705	high-risk
	GSE39582	GSM972436	1	2	1	18	2.54894	high-risk
	GSE39582	GSM972437	1	0	1	7	2.88944	high-risk
	GSE39582	GSM972438	1	0	1	30	2.77548	high-risk
	GSE39582	GSM972439	1	0	1	2	2.75538	high-risk
	GSE39582	GSM972440	0	52	0	52	2.45252	low-risk
	GSE39582	GSM972441	1	0	0	68	2.79556	high-risk
	GSE39582	GSM972442	1	0	1	6	2.59843	high-risk
	GSE39582	GSM972443	0	48	0	48	2.47089	low-risk
	GSE39582	GSM972444	1	5	1	14	3.05492	high-risk
	GSE39582	GSM972445	0	35	0	35	2.65312	high-risk
	GSE39582	GSM972446	NA	NA	NA	NA	2.58568	high-risk
	GSE39582	GSM972447	0	31	0	31	2.39033	low-risk
	GSE39582	GSM972448	NA	NA	NA	NA	2.83944	high-risk
	GSE39582	GSM972449	1	19	1	41	2.72716	high-risk
	GSE39582	GSM972450	1	19	1	47	2.1571	low-risk
	GSE39582	GSM972451	0	97	0	97	2.34202	low-risk
	GSE39582	GSM972452	0	99	0	99	2.46442	low-risk
	GSE39582	GSM972453	0	100	0	100	2.4309	low-risk
	GSE39582	GSM972454	0	75	0	75	2.29802	low-risk
	GSE39582	GSM972455	0	74	0	74	2.6021	high-risk
	GSE39582	GSM972456	0	0	1	0	2.32071	low-risk
	GSE39582	GSM972457	1	34	0	68	2.36046	low-risk
	GSE39582	GSM972458	0	17	1	17	2.78109	high-risk
	GSE39582	GSM972459	0	12	0	12	2.53513	high-risk
	GSE39582	GSM972460	0	96	0	96	2.4467	low-risk
	GSE39582	GSM972461	0	96	0	96	2.34371	low-risk
	GSE39582	GSM972462	0	88	0	88	2.45954	low-risk
	GSE39582	GSM972463	NA	NA	1	2	2.32968	low-risk
	GSE39582	GSM972464	0	86	0	86	2.75598	high-risk
	GSE39582	GSM972465	0	84	1	84	2.76021	high-risk
	GSE39582	GSM972466	0	75	0	75	2.61381	high-risk
	GSE39582	GSM972467	0	72	0	72	3.45803	high-risk
	GSE39582	GSM972468	0	24	1	24	2.29518	low-risk
	GSE39582	GSM972469	0	86	0	86	2.50588	low-risk
	GSE39582	GSM972470	0	85	0	85	2.69687	high-risk
	GSE39582	GSM972471	NA	NA	NA	NA	2.51152	low-risk
	GSE39582	GSM972472	0	80	0	80	2.96324	high-risk
	GSE39582	GSM972473	1	45	0	117	2.20577	low-risk
	GSE39582	GSM972474	1	9	0	119	2.65326	high-risk
	GSE39582	GSM972475	0	87	0	87	2.31223	low-risk
	GSE39582	GSM972476	0	64	0	64	3.1663	high-risk
	GSE39582	GSM972477	0	81	0	81	2.28794	low-risk
	GSE39582	GSM972478	0	69	0	69	2.30116	low-risk
	GSE39582	GSM972479	0	3	0	3	2.99988	high-risk
	GSE39582	GSM972480	0	69	0	69	2.34771	low-risk
	GSE39582	GSM972481	0	65	1	65	2.78163	high-risk
	GSE39582	GSM972482	0	42	0	42	2.72742	high-risk
	GSE39582	GSM972483	1	23	1	28	2.63264	high-risk
	GSE39582	GSM972484	0	76	0	76	2.4559	low-risk
	GSE39582	GSM972485	0	75	0	75	2.69395	high-risk
	GSE39582	GSM972486	0	33	0	33	2.56946	high-risk
	GSE39582	GSM972487	0	67	0	67	2.45562	low-risk
	GSE39582	GSM972488	0	49	0	49	2.59689	high-risk
	GSE39582	GSM972489	0	74	0	74	2.27938	low-risk
	GSE39582	GSM972490	0	74	0	74	2.28658	low-risk
	GSE39582	GSM972491	0	70	0	70	2.46798	low-risk
	GSE39582	GSM972492	0	68	0	68	2.78636	high-risk
	GSE39582	GSM972493	0	59	0	59	2.56652	high-risk
	GSE39582	GSM972494	0	57	0	57	2.74881	high-risk
	GSE39582	GSM972495	1	18	1	27	2.18055	low-risk
	GSE39582	GSM972496	0	142	0	142	2.148	low-risk
	GSE39582	GSM972497	0	1	0	1	2.57411	high-risk
	GSE39582	GSM972498	1	19	1	59	2.40555	low-risk
	GSE39582	GSM972499	0	72	0	72	2.31007	low-risk
	GSE39582	GSM972500	NA	NA	NA	NA	2.87324	high-risk
	GSE39582	GSM972501	0	106	1	106	2.39193	low-risk
	GSE39582	GSM972502	0	131	0	131	2.38028	low-risk
	GSE39582	GSM972503	0	146	0	146	2.95712	high-risk
	GSE39582	GSM972504	1	24	1	30	2.78354	high-risk
	GSE39582	GSM972505	0	144	0	144	2.72482	high-risk
	GSE39582	GSM972506	0	141	0	141	2.70156	high-risk
	GSE39582	GSM972507	0	42	0	42	2.35889	low-risk
	GSE39582	GSM972508	0	134	0	134	2.21508	low-risk
	GSE39582	GSM972509	0	14	0	14	2.31018	low-risk
	GSE39582	GSM972510	0	86	0	86	2.32441	low-risk
	GSE39582	GSM972511	0	47	1	47	2.35757	low-risk
	GSE39582	GSM972512	1	4	1	23	2.55681	high-risk
	GSE39582	GSM972513	1	13	1	48	2.59591	high-risk
	GSE39582	GSM972514	NA	NA	1	32	2.27322	low-risk
	GSE39582	GSM972515	0	118	0	118	2.26433	low-risk
	GSE39582	GSM972516	0	66	0	66	2.22785	low-risk
	GSE39582	GSM972517	1	32	1	37	2.35895	low-risk
	GSE39582	GSM972518	1	15	1	35	2.47443	low-risk
	GSE39582	GSM972519	1	11	1	14	2.67406	high-risk
	GSE39582	GSM972520	0	62	1	62	2.23306	low-risk
	GSE39582	GSM972521	0	76	1	76	3.01423	high-risk
	GSE39582	GSM972522	0	99	0	99	2.78745	high-risk

## Sheet: Table S5
	Supplemental Table 5. GSEA results for the comparison of high- vs. low- risk groups
	Pathway	P	Enrichment score
	hsa00232_Caffeine metabolism	<0.01	-0.753046
	hsa04122_Sulfur relay system	<0.01	-0.591612
	hsa00910_Nitrogen metabolism	<0.01	-0.444243
	hsa00220_Arginine biosynthesis	<0.01	-0.353435
	hsa03430_Mismatch repair	<0.01	-0.268903
	hsa00970_Aminoacyl-tRNA biosynthesis	<0.01	-0.402845
	hsa00591_Linoleic acid metabolism	<0.01	-0.285093
	hsa00053_Ascorbate and aldarate metabolism	<0.01	-0.490657
	hsa00650_Butanoate metabolism	<0.01	-0.309698
	hsa04392_Hippo signaling pathway - multiple species	<0.01	0.635074
	hsa05310_Asthma	<0.01	0.636817
	hsa00020_Citrate cycle (TCA cycle)	<0.01	-0.394259
	hsa00040_Pentose and glucuronate interconversions	<0.01	-0.52587
	hsa00051_Fructose and mannose metabolism	<0.01	-0.308005
	hsa00640_Propanoate metabolism	<0.01	0.196749
	hsa03410_Base excision repair	<0.01	-0.319868
	hsa03030_DNA replication	<0.01	-0.269077
	hsa00860_Porphyrin and chlorophyll metabolism	<0.01	-0.424503
	hsa00071_Fatty acid degradation	<0.01	0.205926
	hsa04975_Fat digestion and absorption	<0.01	-0.307274
	hsa03420_Nucleotide excision repair	<0.01	-0.269198
	hsa03050_Proteasome	<0.01	-0.32325
	hsa05144_Malaria	<0.01	0.698299
	hsa05322_Systemic lupus erythematosus	<0.01	0.630926
	hsa03460_Fanconi anemia pathway	<0.01	-0.240854
	hsa04961_Endocrine and other factor-regulated calcium reabsorption	<0.01	0.551268
	hsa04923_Regulation of lipolysis in adipocytes	<0.01	0.580147
	hsa04340_Hedgehog signaling pathway	<0.01	0.545906
	hsa00240_Pyrimidine metabolism	<0.01	0.268775
	hsa00140_Steroid hormone biosynthesis	<0.01	-0.363602
	hsa04730_Long-term depression	<0.01	0.576994
	hsa05217_Basal cell carcinoma	<0.01	0.573185
	hsa04929_GnRH secretion	<0.01	0.541771
	hsa00830_Retinol metabolism	<0.01	-0.347409
	hsa04927_Cortisol synthesis and secretion	<0.01	0.546667
	hsa00010_Glycolysis / Gluconeogenesis	<0.01	-0.244548
	hsa00982_Drug metabolism - cytochrome P450	<0.01	-0.400756
	hsa01230_Biosynthesis of amino acids	<0.01	-0.235679
	hsa01524_Platinum drug resistance	<0.01	0.251783
	hsa05218_Melanoma	<0.01	0.560404
	hsa00980_Metabolism of xenobiotics by cytochrome P450	<0.01	-0.461738
	hsa04971_Gastric acid secretion	<0.01	0.560223
	hsa00983_Drug metabolism - other enzymes	<0.01	-0.333596
	hsa05412_Arrhythmogenic right ventricular cardiomyopathy	<0.01	0.623241
	hsa03008_Ribosome biogenesis in eukaryotes	<0.01	0.204755
	hsa05204_Chemical carcinogenesis	<0.01	-0.446625
	hsa01521_EGFR tyrosine kinase inhibitor resistance	<0.01	0.516946
	hsa04146_Peroxisome	<0.01	-0.180949
	hsa04610_Complement and coagulation cascades	<0.01	0.584101
	hsa04911_Insulin secretion	<0.01	0.535398
	hsa04512_ECM-receptor interaction	<0.01	0.69116
	hsa05150_Staphylococcus aureus infection	<0.01	0.592148
	hsa04540_Gap junction	<0.01	0.539272
	hsa05323_Rheumatoid arthritis	<0.01	0.560702
	hsa05410_Hypertrophic cardiomyopathy	<0.01	0.602734
	hsa04970_Salivary secretion	<0.01	0.519821
	hsa05032_Morphine addiction	<0.01	0.590612
	hsa04350_TGF-beta signaling pathway	<0.01	0.546034
	hsa04640_Hematopoietic cell lineage	<0.01	0.633524
	hsa05414_Dilated cardiomyopathy	<0.01	0.60332
	hsa04713_Circadian entrainment	<0.01	0.60385
	hsa04925_Aldosterone synthesis and secretion	<0.01	0.561749
	hsa04061_Viral protein interaction with cytokine and cytokine receptor	<0.01	0.611099
	hsa04933_AGE-RAGE signaling pathway in diabetic complications	<0.01	0.588775
	hsa04974_Protein digestion and absorption	<0.01	0.618946
	hsa04613_Neutrophil extracellular trap formation	<0.01	0.588198
	hsa04670_Leukocyte transendothelial migration	<0.01	0.565284
	hsa04725_Cholinergic synapse	<0.01	0.558241
	hsa04726_Serotonergic synapse	<0.01	0.5552
	hsa04724_Glutamatergic synapse	<0.01	0.56985
	hsa01200_Carbon metabolism	<0.01	-0.189439
	hsa00190_Oxidative phosphorylation	<0.01	-0.264171
	hsa04611_Platelet activation	<0.01	0.592332
	hsa04380_Osteoclast differentiation	<0.01	0.558493
	hsa04068_FoxO signaling pathway	<0.01	0.493463
	hsa04926_Relaxin signaling pathway	<0.01	0.543232
	hsa03010_Ribosome	<0.01	-0.573497
	hsa04270_Vascular smooth muscle contraction	<0.01	0.578201
	hsa04728_Dopaminergic synapse	<0.01	0.508486
	hsa03040_Spliceosome	<0.01	0.265009
	hsa04371_Apelin signaling pathway	<0.01	0.552799
	hsa04120_Ubiquitin mediated proteolysis	<0.01	0.284021
	hsa04723_Retrograde endocannabinoid signaling	<0.01	0.550577
	hsa04514_Cell adhesion molecules	<0.01	0.649576
	hsa04072_Phospholipase D signaling pathway	<0.01	0.533013
	hsa05224_Breast cancer	<0.01	0.521353
	hsa01240_Biosynthesis of cofactors	<0.01	0.143568
	hsa04145_Phagosome	<0.01	0.58033
	hsa04261_Adrenergic signaling in cardiomyocytes	<0.01	0.553051
	hsa04921_Oxytocin signaling pathway	<0.01	0.540687
	hsa04390_Hippo signaling pathway	<0.01	0.504336
	hsa04310_Wnt signaling pathway	<0.01	0.525851
	hsa05206_MicroRNAs in cancer	<0.01	0.528765
	hsa03013_RNA transport	<0.01	0.244408
	hsa04022_cGMP-PKG signaling pathway	<0.01	0.575698
	hsa05202_Transcriptional misregulation in cancer	<0.01	0.523467
	hsa04360_Axon guidance	<0.01	0.573097
	hsa04062_Chemokine signaling pathway	<0.01	0.546022
	hsa04510_Focal adhesion	<0.01	0.586149
	hsa05205_Proteoglycans in cancer	<0.01	0.570765
	hsa04015_Rap1 signaling pathway	<0.01	0.566238
	hsa04024_cAMP signaling pathway	<0.01	0.541222
	hsa04810_Regulation of actin cytoskeleton	<0.01	0.533395
	hsa04014_Ras signaling pathway	<0.01	0.527038
	hsa04020_Calcium signaling pathway	<0.01	0.61311
	hsa05016_Huntington disease	<0.01	0.234069
	hsa04010_MAPK signaling pathway	<0.01	0.503502
	hsa04060_Cytokine-cytokine receptor interaction	<0.01	0.550951
	hsa05165_Human papillomavirus infection	<0.01	0.487022
	hsa04080_Neuroactive ligand-receptor interaction	<0.01	0.585511
	hsa05014_Amyotrophic lateral sclerosis	<0.01	0.205979
	hsa04151_PI3K-Akt signaling pathway	<0.01	0.569872
	hsa04740_Olfactory transduction	<0.01	0.283601
	hsa05200_Pathways in cancer	<0.01	0.498082
	hsa01100_Metabolic pathways	<0.01	0.275745
	hsa00920_Sulfur metabolism	0.02	-0.507168
	hsa00532_Glycosaminoglycan biosynthesis - chondroitin sulfate / dermatan sulfate	0.02	0.646732
	hsa00630_Glyoxylate and dicarboxylate metabolism	0.02	-0.260877
	hsa00030_Pentose phosphate pathway	0.02	-0.249851
	hsa00620_Pyruvate metabolism	0.02	-0.165676
	hsa00330_Arginine and proline metabolism	0.02	0.25315
	hsa04924_Renin secretion	0.02	0.542886
	hsa05140_Leishmaniasis	0.02	0.563658
	hsa03018_RNA degradation	0.02	0.248856
	hsa04727_GABAergic synapse	0.02	0.546446
	hsa04750_Inflammatory mediator regulation of TRP channels	0.02	0.519758
	hsa05146_Amoebiasis	0.02	0.546504
	hsa04916_Melanogenesis	0.02	0.51964
	hsa04550_Signaling pathways regulating pluripotency of stem cells	0.02	0.484462
	hsa04932_Non-alcoholic fatty liver disease	0.02	0.290784
	hsa04630_JAK-STAT signaling pathway	0.02	0.496164
	hsa05152_Tuberculosis	0.02	0.487399
	hsa04330_Notch signaling pathway	0.04	0.528834
	hsa05416_Viral myocarditis	0.04	0.562268
	hsa04662_B cell receptor signaling pathway	0.04	0.530442
	hsa05142_Chagas disease	0.04	0.495484
	hsa04620_Toll-like receptor signaling pathway	0.04	0.493592
	hsa04110_Cell cycle	0.04	0.287561
	hsa04934_Cushing syndrome	0.04	0.495703
	HALLMARK_ANGIOGENESIS	<0.01	0.69353
	HALLMARK_HEDGEHOG_SIGNALING	<0.01	0.595818
	HALLMARK_MYC_TARGETS_V2	<0.01	-0.278972
	HALLMARK_COAGULATION	<0.01	0.573737
	HALLMARK_UV_RESPONSE_DN	<0.01	0.596737
	HALLMARK_DNA_REPAIR	<0.01	0.19642
	HALLMARK_ALLOGRAFT_REJECTION	<0.01	0.554926
	HALLMARK_KRAS_SIGNALING_DN	<0.01	0.485589
	HALLMARK_MYC_TARGETS_V1	<0.01	-0.26203
	HALLMARK_EPITHELIAL_MESENCHYMAL_TRANSITION	<0.01	0.765964
	HALLMARK_ESTROGEN_RESPONSE_EARLY	<0.01	0.481272
	HALLMARK_HYPOXIA	<0.01	0.526722
	HALLMARK_MTORC1_SIGNALING	<0.01	0.27896
	HALLMARK_E2F_TARGETS	<0.01	-0.197999
	HALLMARK_INTERFERON_GAMMA_RESPONSE	<0.01	0.501146
	HALLMARK_GLYCOLYSIS	<0.01	0.304918
	HALLMARK_IL2_STAT5_SIGNALING	<0.01	0.568483
	HALLMARK_KRAS_SIGNALING_UP	<0.01	0.618892
	HALLMARK_MYOGENESIS	<0.01	0.643056
	HALLMARK_TNFA_SIGNALING_VIA_NFKB	<0.01	0.519411
	HALLMARK_APICAL_JUNCTION	<0.01	0.575095
	HALLMARK_COMPLEMENT	<0.01	0.534047
	HALLMARK_INFLAMMATORY_RESPONSE	<0.01	0.610147
	HALLMARK_OXIDATIVE_PHOSPHORYLATION	<0.01	-0.280192
	HALLMARK_NOTCH_SIGNALING	0.02	0.583398
	HALLMARK_APICAL_SURFACE	0.02	0.572456
	HALLMARK_PEROXISOME	0.02	0.241469
	HALLMARK_FATTY_ACID_METABOLISM	0.02	0.277349
	HALLMARK_G2M_CHECKPOINT	0.02	0.296909
	HALLMARK_IL6_JAK_STAT3_SIGNALING	0.04	0.505803
	HALLMARK_ADIPOGENESIS	0.04	0.474799
